# Supplementary material for: Quantitative Connection between Cell Size and Growth Rate by Phospholipid Metabolism
Source: Cells. 2020 Feb 8;9(2):391. doi: 10.3390/cells9020391 (PMC7072380; doi:10.3390/cells9020391)
Supplement: Supplementary file 1 [file cells-09-00391-s001.zip]

Archive with 1 entries (1 files):
- Table S1-S4.xlsx
