# Supplementary material for: Quantitative Connection between Cell Size and Growth Rate by Phospholipid Metabolism
Source: Cells. 2020 Feb 8;9(2):391. doi: 10.3390/cells9020391 (PMC7072380; doi:10.3390/cells9020391)
Supplement: Supplementary file 1 [file cells-09-00391-s001.zip › Table S1-S4.xlsx]

## Sheet: Content
Content
Table S1	reactions bounds in FBA corresponding to twenty kinds of culture media
Table S2	reactions bounds in FBA for gene-deletion mutants
Table S3	gene deletions and corresponding reactions involved in iJO1366
Table S4	reactions bounds information used to compare bacteria growth in aerobic condition to that in anaerobic condition
* The unit of reactions is mmol/gDW/hour .
* The exchange reactions rates in Table 1, 2 and 4 are the maximum uptake rate of the corresponding nutrient.
* If a kind of nutrient doesn’t contain in the culture medium, the uptake rate of this nutrient is 0.
* The maximum uptake rates of glucose and oxygen are based on previous researches.
* Maximum uptake rates of amino acids are set arbitrary .
* The Maximum uptake rates of ions are 100, large enough not to be the bottleneck reactions.
[1] Si, F.; Li, D.; Cox, S.E.; Sauls, J.T.; Azizi, O.; Sou, C.; Schwartz, A.B.; Erickstad, M.J.; Jun, Y.; Li, X.; Jun, S. Invariance of Initiation Mass and Predictability of Cell Size in Escherichia coli. Curr Biol 2017, 27, 1278–1287. 393 doi:10.1016/j.cub.2017.03.022.
[2] Edwards, J.S.; Ibarra, R.U.; Palsson, B.O. In silico predictions of Escherichia coli metabolic capabilities are consistent with experimental data. Nature Biotechnology 2001, 19, 125.
[3] Ibarra, R.U.; Edwards, J.S.; Palsson, B.O. Escherichia coli K-12 undergoes adaptive evolution to achieve in silico predicted optimal growth. Nature 2002, 420, 186.
[4] Nanchen, A.; Schicker, A.; Sauer, U. Nonlinear dependency of intracellular fluxes on growth rate in miniaturized continuous cultures of Escherichia coli. Appl. Environ. Microbiol. 2006, 72, 1164–1172.
[5] Kristjansdottir, T.; Bosma, E.F.; dos Santos, F.B.; Özdemir, E.; Herrgård, M.J.; França, L.; Ferreira, B.; Nielsen, A.T.; Gudmundsson, S. A metabolic reconstruction of Lactobacillus reuteri JCM 1112 and analysis of its potential as a cell factory. Microbial cell factories 2019, 18, 186.

## Sheet: Table S1
Metabolites	Abbreviation of Reactions in iJR904	Abbreviation of Reactions in iJO1366	MOPS+glucose	MOPS+6aa+glucose	MOPS+12aa+glucose	MOPS+glycerol	MOPS+6aa+glycerol	MOPS+12aa+glycerol	MOPS+sorbitol	MOPS+6aa+sorbitol	MOPS+12aa+sorbitol	MOPS+mannose	MOPS+6aa+mannose	rich+glucose	rich+glycerol	rich+sorbitol	rich+mannose	M9+glucose	M9+glycerol	M9+sorbitol	M9+mannose	M9+3aa+glucose	M9+3aa+glycerol
Thiamin (Thiamine)	EX_thm(e)	EX_thm(e)	0	0	0	0	0	0	0	0	0	0	0	1	1	1	1	1	1	1	1	1	1
L-Leucine	EX_leu-L(e)	EX_leu-L(e)	0	0	1	0	0	1	0	0	1	0	0	1	1	1	1	0	0	0	0	1	1
L-Valine	EX_val-L(e)	EX_val-L(e)	0	0	0	0	0	0	0	0	0	0	0	1	1	1	1	0	0	0	0	1	1
L-Isoleucine	EX_ile-L(e)	EX_ile-L(e)	0	0	0	0	0	0	0	0	0	0	0	1	1	1	1	0	0	0	0	1	1
L-Arginine	EX_arg-L(e)	EX_arg-L(e)	0	1	1	0	1	1	0	1	1	0	1	1	1	1	1	0	0	0	0	0	0
L-Histidine	EX_his-L(e)	EX_his-L(e)	0	1	1	0	1	1	0	1	1	0	1	1	1	1	1	0	0	0	0	0	0
L-Methionine	EX_met-L(e)	EX_met-L(e)	0	1	1	0	1	1	0	1	1	0	1	1	1	1	1	0	0	0	0	0	0
L-Proline	EX_pro-L(e)	EX_pro-L(e)	0	1	1	0	1	1	0	1	1	0	1	1	1	1	1	0	0	0	0	0	0
L-Threonine	EX_thr-L(e)	EX_thr-L(e)	0	1	1	0	1	1	0	1	1	0	1	1	1	1	1	0	0	0	0	0	0
L-Tryptophan	EX_trp-L(e)	EX_trp-L(e)	0	1	1	0	1	1	0	1	1	0	1	1	1	1	1	0	0	0	0	0	0
L-Asparagine	EX_asn-L(e)	EX_asn-L(e)	0	0	1	0	0	1	0	0	1	0	0	1	1	1	1	0	0	0	0	0	0
L-Serine	EX_ser-L(e)	EX_ser-L(e)	0	0	1	0	0	1	0	0	1	0	0	1	1	1	1	0	0	0	0	0	0
L-Tyrosine	EX_tyr-L(e)	EX_tyr-L(e)	0	0	1	0	0	1	0	0	1	0	0	1	1	1	1	0	0	0	0	0	0
L-Alanine	EX_ala-L(e)	EX_ala-L(e)	0	0	1	0	0	1	0	0	1	0	0	1	1	1	1	0	0	0	0	0	0
L-Aspartate	EX_asp-L(e)	EX_asp-L(e)	0	0	1	0	0	1	0	0	1	0	0	1	1	1	1	0	0	0	0	0	0
L-Lysine	EX_lys-L(e)	EX_lys-L(e)	0	0	0	0	0	0	0	0	0	0	0	1	1	1	1	0	0	0	0	0	0
L-Cysteine	EX_cys-L(e)	EX_cys-L(e)	0	0	0	0	0	0	0	0	0	0	0	1	1	1	1	0	0	0	0	0	0
L-Phenylalanine	EX_phe-L(e)	EX_phe-L(e)	0	0	0	0	0	0	0	0	0	0	0	1	1	1	1	0	0	0	0	0	0
L-Glutamine	EX_gln-L(e)	EX_gln-L(e)	0	0	0	0	0	0	0	0	0	0	0	1	1	1	1	0	0	0	0	0	0
Glycine	EX_gly(e)	EX_gly(e)	0	0	0	0	0	0	0	0	0	0	0	1	1	1	1	0	0	0	0	0	0
Adenine	EX_ade(e)	EX_ade(e)	0	0	0	0	0	0	0	0	0	0	0	1	1	1	1	0	0	0	0	0	0
Cytosine	EX_csn(e)	EX_csn(e)	0	0	0	0	0	0	0	0	0	0	0	1	1	1	1	0	0	0	0	0	0
Uracil	EX_ura(e)	EX_ura(e)	0	0	0	0	0	0	0	0	0	0	0	1	1	1	1	0	0	0	0	0	0
Guanine	EX_gua(e)	EX_gua(e)	0	0	0	0	0	0	0	0	0	0	0	1	1	1	1	0	0	0	0	0	0
(R)-Pantothenate (Extracellular)	EX_pnto-R(e)	EX_pnto-R(e)	0	0	0	0	0	0	0	0	0	0	0	1	1	1	1	0	0	0	0	0	0
Calcium(Ca2+)	--	EX_ca2(e)	100	100	100	100	100	100	100	100	100	100	100	100	100	100	100	100	100	100	100	100	100
Potassium(K+)	EX_k(e)	EX_k(e)	100	100	100	100	100	100	100	100	100	100	100	100	100	100	100	100	100	100	100	100	100
Phosphate(HPO4-)	EX_pi(e)	EX_pi(e)	100	100	100	100	100	100	100	100	100	100	100	100	100	100	100	100	100	100	100	100	100
Ammonium(nh4+)	EX_nh4(e)	EX_nh4(e)	100	100	100	100	100	100	100	100	100	100	100	100	100	100	100	100	100	100	100	100	100
Sulfate(SO4)	EX_so4(e)	EX_so4(e)	100	100	100	100	100	100	100	100	100	100	100	100	100	100	100	100	100	100	100	100	100
Iron(Fe2+)	EX_fe2(e)	EX_fe2(e)	100	100	100	100	100	100	100	100	100	100	100	100	100	100	100	0	0	0	0	0	0
Sodium	EX_na1(e)	EX_na1(e)	100	100	100	100	100	100	100	100	100	100	100	100	100	100	100	100	100	100	100	100	100
Chloride	--	EX_cl(e)	100	100	100	100	100	100	100	100	100	100	100	100	100	100	100	100	100	100	100	100	100
Magnesium	--	EX_mg2(e)	100	100	100	100	100	100	100	100	100	100	100	100	100	100	100	100	100	100	100	100	100
Molybdate(Mo)	--	EX_mobd(e)	100	100	100	100	100	100	100	100	100	100	100	100	100	100	100	0	0	0	0	0	0
H+	EX_h(e)	EX_h(e)	100	100	100	100	100	100	100	100	100	100	100	100	100	100	100	100	100	100	100	100	100
Cobalt(Co2+)	--	EX_cobalt2(e)	100	100	100	100	100	100	100	100	100	100	100	100	100	100	100	0	0	0	0	0	0
Cupric(Cu2+)	--	EX_cu2(e)	100	100	100	100	100	100	100	100	100	100	100	100	100	100	100	0	0	0	0	0	0
Manganese(Mn2+)	--	EX_mn2(e)	100	100	100	100	100	100	100	100	100	100	100	100	100	100	100	0	0	0	0	0	0
Zinc(Zn2+)	--	EX_zn2(e)	100	100	100	100	100	100	100	100	100	100	100	100	100	100	100	0	0	0	0	0	0
D-glucose	EX_glc(e)	EX_glc(e)	1~30	1~30	1~30	0	0	0	0	0	0	0	0	1~30	0	0	0	1~30	0	0	0	1~30	0
Glycerol	EX_glyc(e)	EX_glyc(e)	0	0	0	1~30	1~30	1~30	0	0	0	0	0	0	1~30	0	0	0	1~30	0	0	0	1~30
D-Sorbitol	EX_sbt-D(e)	EX_sbt-D(e)	0	0	0	0	0	0	1~30	1~30	1~30	0	0	0	0	1~30	0	0	0	1~30	0	0	0
D-Mannose	EX_man(e)	EX_man(e)	0	0	0	0	0	0	0	0	0	1~30	1~30	0	0	0	1~30	0	0	0	1~30	0	0
L-Malate	EX_malt(e)	EX_mal-L(e)	0	0	0	0	0	0	0	0	0	0	0	0	0	0	0	0	0	0	0	0	0
Acetate	EX_ac(e)	EX_ac(e)	0	0	0	0	0	0	0	0	0	0	0	0	0	0	0	0	0	0	0	0	0
Succinate	EX_succ(e)	EX_succ(e)	0	0	0	0	0	0	0	0	0	0	0	0	0	0	0	0	0	0	0	0	0
O2	EX_o2(e)	EX_o2(e)	18	18	18	18	18	18	18	18	18	18	18	18	18	18	18	18	18	18	18	18	18

## Sheet: Table S2
Metabolits	Abbreviation of Reactions in iJR904	Abbreviation of Reactions in iJO1366	MOPS+glucose	rich+glucose	M9+3aa+glucose
Thiamin (Thiamine)	EX_thm(e)	EX_thm(e)	0	1	1
L-Leucine	EX_leu-L(e)	EX_leu-L(e)	0	1	1
L-Valine	EX_val-L(e)	EX_val-L(e)	0	1	1
L-Isoleucine	EX_ile-L(e)	EX_ile-L(e)	0	1	1
L-Arginine	EX_arg-L(e)	EX_arg-L(e)	0	1	0
L-Histidine	EX_his-L(e)	EX_his-L(e)	0	1	0
L-Methionine	EX_met-L(e)	EX_met-L(e)	0	1	0
L-Proline	EX_pro-L(e)	EX_pro-L(e)	0	1	0
L-Threonine	EX_thr-L(e)	EX_thr-L(e)	0	1	0
L-Tryptophan	EX_trp-L(e)	EX_trp-L(e)	0	1	0
L-Asparagine	EX_asn-L(e)	EX_asn-L(e)	0	1	0
L-Serine	EX_ser-L(e)	EX_ser-L(e)	0	1	0
L-Tyrosine	EX_tyr-L(e)	EX_tyr-L(e)	0	1	0
L-Alanine	EX_ala-L(e)	EX_ala-L(e)	0	1	0
L-Aspartate	EX_asp-L(e)	EX_asp-L(e)	0	1	0
L-Lysine	EX_lys-L(e)	EX_lys-L(e)	0	1	0
L-Cysteine	EX_cys-L(e)	EX_cys-L(e)	0	1	0
L-Phenylalanine	EX_phe-L(e)	EX_phe-L(e)	0	1	0
L-Glutamine	EX_gln-L(e)	EX_gln-L(e)	0	1	0
Glycine	EX_gly(e)	EX_gly(e)	0	1	0
Adenine	EX_ade(e)	EX_ade(e)	0	1	0
Cytosine	EX_csn(e)	EX_csn(e)	0	1	0
Uracil	EX_ura(e)	EX_ura(e)	0	1	0
Guanine	EX_gua(e)	EX_gua(e)	0	1	0
(R)-Pantothenate (Extracellular)	EX_pnto-R(e)	EX_pnto-R(e)	0	1	0
Calcium(Ca2+)	--	EX_ca2(e)	100	100	100
Potassium(K+)	EX_k(e)	EX_k(e)	100	100	100
Phosphate(HPO4-)	EX_pi(e)	EX_pi(e)	100	100	100
Ammonium(nh4+)	EX_nh4(e)	EX_nh4(e)	100	100	100
Sulfate(SO4)	EX_so4(e)	EX_so4(e)	100	100	100
Iron(Fe2+)	EX_fe2(e)	EX_fe2(e)	100	100	0
Sodium	EX_na1(e)	EX_na1(e)	100	100	100
Chloride	--	EX_cl(e)	100	100	100
Magnesium	--	EX_mg2(e)	100	100	100
Molybdate(Mo)	--	EX_mobd(e)	100	100	0
H+	EX_h(e)	EX_h(e)	100	100	100
Cobalt(Co2+)	--	EX_cobalt2(e)	100	100	0
Cupric(Cu2+)	--	EX_cu2(e)	100	100	0
Manganese(Mn2+)	--	EX_mn2(e)	100	100	0
Zinc(Zn2+)	--	EX_zn2(e)	100	100	0
D-glucose	EX_glc(e)	EX_glc(e)	15	15	15
Glycerol	EX_glyc(e)	EX_glyc(e)	0	0	0
D-Sorbitol	EX_sbt-D(e)	EX_sbt-D(e)	0	0	0
D-Mannose	EX_man(e)	EX_man(e)	0	0	0
O2	EX_o2(e)	EX_o2(e)	15	15	15

## Sheet: Table S3
mutants	Reactions(Abbreviation of Reactions in iJO1366)
( PhoE (b0241) ) and ( OmpF (b0929) ) and ( OmpN (b1377) ) and ( OmpC (b2215) )	12PPDRtex;12PPDStex;23CAMPtex;23CCMPtex;23CGMPtex;23CUMPtex;23DAPPAtex;26DAHtex;34dhpactex;3AMPtex;3CMPtex;3PEPTtex;3UMPtex;4HOXPACDtex;4PEPTtex;ABUTtex;ACACtex;ACALDtex;ACGAL1Ptex;ACGALtex;ACGAM1Ptex;ACGAtex;ACMANAtex;ACMUMtex;ACtex;ADEtex;AGMtex;AKGtex;ALAALAtex;ALAtex;ALLTNtex;ALLtex;ANHGMtex;ARBtex;ARGtex;ASCBtex;ASNtex;ASO3tex;ASPtex;BALAtex;BUTSO3tex;BUTtex;CA2tex;CD2tex;CGLYtex;CHLtex;CITt…
( MalE (b4034) or MalF (b4033) or MalG (b4032) or MalK (b4035) )	14GLUCANabcpp;MALTHXabcpp;MALTPTabcpp;MALTTRabcpp;MALTTTRabcpp;MALTabcpp
LamB (b4036)	14GLUCANtexi;GLCtexi;MALTHXtexi;MALTPTtexi;MALTTRtexi;MALTTTRtexi;MALTtexi
CpdB (b4213)	23PDE2pp;23PDE4pp;23PDE7pp;23PDE9pp;3NTD2pp;3NTD4pp;3NTD7pp;3NTD9pp
LplT (b2835)	2AGPA120tipp;2AGPA140tipp;2AGPA141tipp;2AGPA160tipp;2AGPA161tipp;2AGPA180tipp;2AGPA181tipp;2AGPE120tipp;2AGPE140tipp;2AGPE141tipp;2AGPE160tipp;2AGPE161tipp;2AGPE180tipp;2AGPE181tipp;2AGPG120tipp;2AGPG140tipp;2AGPG141tipp;2AGPG160tipp;2AGPG161tipp;2AGPG180tipp;2AGPG181tipp
Aas (b2836)	2AGPEAT120;2AGPEAT140;2AGPEAT141;2AGPEAT160;2AGPEAT161;2AGPEAT180;2AGPEAT181;2AGPGAT120;2AGPGAT140;2AGPGAT141;2AGPGAT160;2AGPGAT161;2AGPGAT180;2AGPGAT181
YiaE (b3553)	2DGULRGx;2DGULRGy;2DGULRx;2DGULRy;DKGLCNR2x;DKGLCNR2y
( Cof (b0446) ) and ( YmfB (b1134) )	2MAHMP
RutD (b1009)	3AMACHYD
( OmpF (b0929) ) and ( OmpN (b1377) ) and ( OmpC (b2215) ) and ( PhoE (b0241) )	3GMPtex;DDGLCNtex;G3PEtex;HPPPNtex;Htex;L-LACtex;THYMtex;UMPtex
( FabA (b0954) ) and ( FabZ (b0180) )	3HAD100;3HAD140;3HAD141;3HAD160;3HAD180;3HAD181;3HAD40;3HAD60;3HAD80
( FabZ (b0180) ) and ( FabA (b0954) )	3HAD120;3HAD121;3HAD161
MhpA (b0347)	3HCINNMH;3HPPPNH
( OmpN (b1377) ) and ( OmpF (b0929) ) and ( OmpC (b2215) ) and ( PhoE (b0241) )	3HPPtex;5MTRtex;MEOHtex;PPAtex;SELtex;SLNTtex
LyxK (b3580)	3KGK
FabG (b1093)	3OAR100;3OAR120;3OAR121;3OAR140;3OAR141;3OAR160;3OAR161;3OAR180;3OAR181;3OAR40;3OAR60;3OAR80;OGMEACPR;OPMEACPR
( FabB (b2323) ) and ( FabF (b1095) )	3OAS100;3OAS140;3OAS160;3OAS80;KAS14
( FabF (b1095) ) and ( FabB (b2323) )	3OAS120;3OAS180;3OAS60
FabB (b2323)	3OAS121;3OAS141;3OAS161;MACPD;OPMEACPS
FabF (b1095)	3OAS181
PaaJ (b1397)	3OXCOAT
( MppA (b1329) or OppB (b1244) or OppC (b1245) or OppD (b1246) or OppF (b1247) )	3PEPTabcpp
TynA (b1386)	42A12BOOXpp;PEAMNOpp;TYROXDApp
ThrC (b0004)	4HTHRS;THRS
LdcA (b1192)	4PCP;AGM4PCP;AM4PCP;UM4PCP
( OppA (b1243) or OppB (b1244) or OppC (b1245) or OppD (b1246) or OppF (b1247) )	4PEPTabcpp
IdnO (b4266)	5DGLCNR
IdnT (b4265)	5DGLCNt2rpp;IDONt2rpp
( PhoE (b0241) ) and ( OmpF (b0929) ) and ( OmpC (b2215) ) and ( OmpN (b1377) )	5DGLCNtex
Mtn (b0159)	5DOAN;AHCYSNS;MTAN
( YrbH (b3197) ) and ( GutQ (b2708) )	A5PISO
( Aas (b2836) or AcpP (b1094) )	AACPS1;AACPS2;AACPS3;AACPS4;AACPS5;AACPS6;AACPS7;AACPS8;AACPS9
WecF (b4481)	AADDGT
AmyA (b1927)	AAMYL
MalS (b3571)	AAMYLpp
BglA (b2901)	AB6PGH
( GabT (b2662) ) and ( PuuE (b1302) )	ABTA
YdcW (b1444)	ABUTD
GabP (b2663)	ABUTt2pp
AtoADec ( b2221 or b2222 )	ACACCT;BUTCT;HXCT
( AtoB (b2224) ) and ( FadI (b2342) ) and ( FadA (b3845) )	ACACT1r
( FadI (b2342) ) and ( FadA (b3845) )	ACACT2r;ACACT3r;ACACT4r;ACACT5r;ACACT6r;ACACT7r;ACACT8r
AtoE (b2223)	ACACt2pp;BUTt2rpp;HEXt2rpp
( MhpF (b0351) ) and ( AdhE (b1241) )	ACALD
SPONTANEOUS (s0001)	ACALDtpp;ACONIs;AOBUTDs;ARBTNexs;ATPHs;CBMD;CO2tpp;CPGNexs;DATPHs;DHPTDCs2;DMSOtpp;ETOHtrpp;FALDtpp;FALGTHLs;FE3HOXexs;FECRMexs;FEENTERexs;FEOXAMexs;FESD1s;FESD2s;G5SADs;GTPHs;H2St1pp;H2tpp;MEOHtrpp;METOX1s;METOX2s;MTHTHFSs;N2Otpp;NOVBCNtex;NOtpp;O2tpp;OMCDC;RFAMPtex;SO2tpp
NhoA (b1463)	ACANTHAT
CobU (b1993)	ACBIPGT;ADOCBIK
Acc ( b0185 or b2316 or b3255 or b3256 )	ACCOAC
Acs (b4069)	ACCOAL;ACS
NagK (b1119)	ACGAMK
WecA (b3784)	ACGAMT
( Crr (b2417) or PtsG (b1101) or PtsH (b2415) or PtsI (b2416) ) and ( NagE (b0679) or PtsH (b2415) or PtsI (b2416) )	ACGAptspp
ArgB (b3959)	ACGK
ArgA (b2818)	ACGS
( IlvB ( b3670 or b3671 ) ) and ( IlvH ( b0077 or b0078 ) )	ACHBS;ACLS
( TdcD (b3115) ) and ( AckA (b2296) ) and ( PurT (b1849) )	ACKr
MurQ (b2428)	ACM6PH
WecG (b3794)	ACMAMUT
( ManX (b1817) or ManY (b1818) or ManZ (b1819) or PtsH (b2415) or PtsI (b2416) )	ACMANAptspp;FRUpts2pp;GAMptspp;MANptspp
( Crr (b2417) or MurP (b2429) or PtsH (b2415) or PtsI (b2416) )	ACMUMptspp;SUCptspp
NanT (b3224)	ACNAMt2pp
( NanC (b4311) ) and ( OmpF (b0929) ) and ( OmpC (b2215) )	ACNAMtex
NanA (b3225)	ACNML
FadE (b0221)	ACOAD1f;ACOAD2f;ACOAD3f;ACOAD4f;ACOAD5f;ACOAD6f;ACOAD7f;ACOAD8f
( AcpP (b1094) or FabHec (b1091) )	ACOATA
ArgE (b3957)	ACODA;NACODA
( LptA (b3200) or LptB (b3201) or LptC (b3199) or LptF (b4261) or LptG (b4262) )	ACOLIPAabctex;CLIPAabctex;COLIPAPabctex;COLIPAabctex;ECA4COLIPAabctex;ENLIPAabctex;K2L4Aabctex;LIPAabctex;O16A4COLIPAabctex
Tam (b1519)	ACONMT
( AcnB (b0118) ) and ( AcnA (b1276) )	ACONTa;ACONTb
( AstC (b1748) ) and ( ArgD (b3359) )	ACOTA
( AcpP (b1094) or PlsX (b1090) )	ACPPAT120;ACPPAT140;ACPPAT141;ACPPAT160;ACPPAT161;ACPPAT180;ACPPAT181
( AcpT (b3475) ) and ( AcpS (b2563) )	ACPS1
( OmpN (b1377) ) and ( OmpC (b2215) ) and ( PhoE (b0241) ) and ( OmpF (b0929) )	ACSERtex;GMPtex;O2Stex;PROtex;SULFACtex;TARTRDtex
( YfiK (b2578) ) and ( EamA (b1533) )	ACSERtpp;CYStpp
ActP (b4067)	ACt4pp;GLYCLTt4pp
Add (b1623)	ADA;DADA
PabC (b1096)	ADCL
( PabA (b3360) or PabBec (b1812) )	ADCS
YicP (b3665)	ADD
( YicE (b3654) ) and ( YieG (b3714) )	ADEt2rpp
Adk (b0474)	ADK1;ADK3;ADK4;ADNK1;DADK
SpeD (b0120)	ADMDC
CyaA (b3806)	ADNCYC
RihC (b0030)	ADNUC;INSH;XTSNH
( NupG (b2964) ) and ( NupCec (b2393) )	ADNt2pp;DADNt2pp;DURIt2pp
XapB (b2406)	ADNt2rpp;CYTDt2rpp;INSt2rpp;THMDt2rpp;URIt2rpp;XTSNt2rpp
Tsx (b0411)	ADNtex;DADNtex;DCYTtex;DURItex;GUAtex;INStex;URItex
CobS (b1992)	ADOCBLS
( BtuC (b1711) or BtuD (b1709) or BtuF (b0158) )	ADOCBLabcpp;CBIuabcpp;CBL1abcpp
( BtuB (b3966) or Ton ( b1252 or b3005 or b3006 ) )	ADOCBLtonex;CBItonex;CBL1tonex
( NudE (b3397) ) and ( NudF (b3034) )	ADPRDP
Apt (b0469)	ADPT
CysC (b2750)	ADSK
PurB (b1131)	ADSL1r;ADSL2r
PurA (b4177)	ADSS
NagA (b0677)	AGDC
AmpD (b0110)	AGM3PA;AGM4PA;AM3PA;AM4PA
( AmiA (b2435) ) and ( AmiC (b2817) ) and ( AmiB (b4169) )	AGM3PApp;AGM4PApp
NagZ (b1107)	AGM3PH;AGM4PH;AGMH
AmpG (b0433)	AGM3Pt2pp;AGM4Pt2pp;AGMt2pp
RfaD (b3619)	AGMHE
SpeB (b2937)	AGMT
PlsC (b3018)	AGPAT120;AGPAT140;AGPAT141;AGPAT160;AGPAT161;AGPAT180;AGPAT181
ArgC (b3958)	AGPR
CusCFBA ( b0572 or b0573 or b0574 or b0575 )	AGt3;CUt3
PurH (b4006)	AICART;IMPC
PurK (b0522)	AIRC2
PurE (b0523)	AIRC3
( LpdA (b0116) or SucAec (b0726) or SucBec (b0727) )	AKGDH
KgtPec (b2587)	AKGt2rpp
DdpX (b1488)	ALAALAD
( DdpA (b1487) or DdpB (b1486) or DdpC (b1485) or DdpD (b1484) or DdpF (b1483) ) and ( DppA (b3544) or DppB (b3543) or DppC (b3542) or DppD (b3541) or DppF (b3540) )	ALAALAabcpp
( DdlA (b0381) ) and ( DdlB (b0092) )	ALAALAr
YcjG (b1325)	ALAGLUE
( DadX (b1190) ) and ( Alrec (b4053) )	ALAR
( GlyA (b2551) ) and ( LtaE (b0870) )	ALATA_D2;THRA2i;THRAi
( AlaA (b2290) ) and ( AlaC (b2379) )	ALATA_L
( LtaE (b0870) ) and ( GlyA (b2551) )	ALATA_L2
AlaS (b2697)	ALATRS
( LivF (b3454) or LivG (b3455) or LivH (b3457) or LivJ (b3460) or LivM (b3456) )	ALAabcpp;ILEabcpp;THRabcpp;VALabcpp
CycAec (b4208)	ALAt2pp;BALAt2pp;DALAt2pp;DSERt2pp
YaaJ (b0007)	ALAt4pp;GLYt4pp
FrmA (b0356)	ALCD19;FALDH2
( AdhP (b1478) ) and ( AdhE (b1241) ) and ( FrmA (b0356) )	ALCD2x
FeaB (b1385)	ALDD19xr
AldH (b1300)	ALDD2x;GGGABADr
AldB (b3588)	ALDD2y;ALDD3y
AlsK (b4084)	ALLK
RpiB (b4090)	ALLPI
AllC (b0516)	ALLTAMH
AllB (b0512)	ALLTN
AllP (b0511)	ALLTNt2rpp
AlsE (b4085)	ALLULPE
( AlsA (b4087) or AlsB (b4088) or AlsC (b4086) )	ALLabcpp
( Lnt (b0657) or Lpp (b1677) )	ALPATE160pp;ALPATG160pp
( DkgA (b3012) ) and ( DkgB (b0207) ) and ( YeaE (b1781) ) and ( YghZ (b3001) )	ALR2
GldA (b3945)	ALR4x;APPLDHr;GLYCDx;LALDO2x
UxaA (b3091)	ALTRH
MalQ (b3416)	AMALT1;AMALT2;AMALT3;AMALT4
NanE (b3223)	AMANAPEr
NanK (b3222)	AMANK
BioAec (b0774)	AMAOTr
UbiE (b3833)	AMMQLT8;OMBZLM
ThiC (b3994)	AMPMS2
Amn (b1982)	AMPN
( PepD (b0237) ) and ( PepN (b0932) ) and ( PepA (b4260) ) and ( PepB (b2523) )	AMPTASECG
( PepA (b4260) ) and ( PepD (b0237) ) and ( PepB (b2523) ) and ( PepN (b0932) )	AMPTASEPG
( OmpC (b2215) ) and ( OmpF (b0929) ) and ( OmpN (b1377) ) and ( PhoE (b0241) )	AMPtex;CHTBStex;PYDAMtex;PYDXNtex;PYDXtex
AnmK (b1640)	ANHMK
TrpDec (b1263)	ANPRT
( TrpDec (b1263) or TrpEec (b1264) )	ANS
BioF (b0776)	AOXSr2
ApaH (b0049)	AP4AH;AP5AH;GP4GH
LysU (b4129)	AP4AS
SpeE (b0121)	APCS;SPMS
PlsY (b3059)	APG3PAT120;APG3PAT140;APG3PAT141;APG3PAT160;APG3PAT161;APG3PAT180;APG3PAT181
YccX (b0968)	APH120;APH140;APH141;APH160;APH161;APH180;APH181
RibDec (b0414)	APRAUR;DHPPDA2
AraA (b0062)	ARAI
( FhuB (b0153) or FhuC (b0151) or FhuD (b0152) )	ARBTNabcpp;CPGNabcpp;FE3HOXabcpp;FECRMabcpp;FEOXAMabcpp
( BglF (b3722) or PtsH (b2415) or PtsI (b2416) ) and ( AscF (b2715) or PtsH (b2415) or PtsI (b2416) )	ARBTptspp
( OmpC (b2215) ) and ( OmpN (b1377) ) and ( PhoE (b0241) ) and ( OmpF (b0929) )	ARBTtex;BTNtex;LALADGLUtex;LALALGLUtex;MALDtex;PSCLYStex;QUIN2tex;TUNGStex
( AraF (b1901) or AraG (b1900) or AraH (b4460) )	ARBabcpp
AraE (b2841)	ARBt2rpp
SotB (b1528)	ARBt3ipp;MELIBt3ipp
AdiC (b4115)	ARGAGMt7pp
AdiA (b4117)	ARGDC
SpeA (b2938)	ARGDCpp
ArcD (b1605)	ARGORNt7pp
ArgH (b3960)	ARGSL
ArgG (b3172)	ARGSS
ArgS (b1876)	ARGTRS
( ArgT (b2310) or HisM (b2307) or HisP (b2306) or HisQ (b2308) ) and ( ArtI (b0863) or ArtJ (b0860) or ArtM (b0861) or ArtP (b0864) or ArtQ (b0862) )	ARGabcpp
ArgO (b2923)	ARGt3pp;LYSt3pp
Asd (b3433)	ASAD
YjfR (b4192)	ASCBPL
( PtsH (b2415) or PtsI (b2416) or SgaA (b4195) or SgaB (b4194) or SgaT (b4193) )	ASCBptspp
( AnsA (b1767) ) and ( YbiK (b0828) )	ASNN
AnsB (b2957)	ASNNpp;GLUNpp
AsnB (b0674)	ASNS1
AsnA (b3744)	ASNS2
AsnS (b0930)	ASNTRS
AnsP (b1453)	ASNt2rpp
ArsB (b3502)	ASO3t8pp
PanD (b0131)	ASP1DC
( PyrBec ( b4244 or b4245 ) ) and ( PyrB (b4245) )	ASPCT
( ThrA (b0002) ) and ( MetL (b3940) ) and ( LysCec (b4024) )	ASPK
NadB (b2574)	ASPO3;ASPO4;ASPO5;ASPO6
AspA (b4139)	ASPT
AspC (b0928)	ASPTA
AspS (b1866)	ASPTRS
( GltI (b0655) or GltJ (b0654) or GltK (b0653) or GltL (b0652) )	ASPabcpp;GLUabcpp
DctA (b3528)	ASPt2_2pp;FUMt2_2pp;MALDt2_2pp;MALt2_2pp;OROTt2_2pp;SUCCt2_2pp
( DcuA (b4138) ) and ( DcuB (b4123) )	ASPt2_3pp
GltP (b4077)	ASPt2pp;GLUt2rpp
( ArsC (b3503) or GrxB (b1064) )	ASR
AstA (b1747)	AST
YdfG (b1539)	ATHRDHr;DSERDHr;LSERDHr
HisG (b2019)	ATPPRT
( AtpF0 ( b3736 or b3737 or b3738 ) or AtpF1 ( b3731 or b3732 or b3733 or b3734 or b3735 ) or AtpI (b3739) ) and ( AtpF0 ( b3736 or b3737 or b3738 ) or AtpF1 ( b3731 or b3732 or b3733 or b3734 or b3735 ) )	ATPS4rpp
BetB (b0312)	BETALDHx;BETALDHy
MoeA (b0827)	BMOCOS;BWCOS;MOCOS;WCOS
( MobA (b3857) ) and ( MobA (b3857) or MobB (b3856) )	BMOGDS1;BMOGDS2;BWCOGDS1;BWCOGDS2;MOGDS
CysQ (b4214)	BPNT
BisC (b3551)	BSORx;BSORy
BioBec (b0775)	BTS5
( SsuA (b0936) or SsuB (b0933) or SsuC (b0934) ) and ( TauA (b0365) or TauB (b0366) or TauC (b0367) )	BUTSO3abcpp
ChaA (b1216)	CA2t3pp
CadB (b4132)	CADVtpp
( KatE (b1732) ) and ( KatG (b3942) )	CAT
YrbG (b3196)	CAt6pp
BtuR (b1270)	CBIAT;CBLAT
( ArcCec (b0521) ) and ( YahI (b0323) ) and ( YqeA (b2874) )	CBMKr
Car ( b0032 or b0033 )	CBPS
QueC (b0444)	CCGS
ZntA (b3469)	CD2abcpp;COBALT2abcpp;CU2abcpp;HG2abcpp;NI2abcpp;ZN2abcpp
( FieF (b3915) ) and ( ZitB (b0752) )	CD2t3pp;MN2t3pp;NI2t3pp;ZN2t3pp
ZupT (b3040)	CD2tpp;CU2tpp;FE2tpp;MN2tpp;ZN2tpp
Cdh (b3918)	CDAPPA120;CDAPPA140;CDAPPA141;CDAPPA160;CDAPPA161;CDAPPA180;CDAPPA181
QueF (b2794)	CDGR
IspE (b1208)	CDPMEK
Cfa (b1661)	CFAS160E;CFAS160G;CFAS180E;CFAS180G
( DppA (b3544) or DppB (b3543) or DppC (b3542) or DppD (b3541) or DppF (b3540) )	CGLYabcpp;PROGLYabcpp
( YehW (b2128) or YehX (b2129) or YehY (b2130) or YehZ (b2131) )	CHLabcpp;GLYBabcpp
( BetT (b0314) ) and ( YeaV (b1801) )	CHLt2pp
BetA (b0311)	CHOLD
( PheA (b2599) ) and ( TyrAec (b2600) )	CHORM
AroC (b2329)	CHORS
UbiC (b4039)	CHRPL
PtsI (b2416)	CHTBSptspp
HcaCDEF ( b2538 or b2539 or b2540 or b2542 )	CINNDO;PPPNDO
( CitDEF ( b0615 or b0616 or b0617 ) or CitX (b0614) )	CITL
CitT (b0612)	CITt7pp
( YbhO (b0789) ) and ( Cls (b1249) )	CLPNS120pp;CLPNS141pp;CLPNS160pp;CLPNS180pp;CLPNS181pp
( Cls (b1249) ) and ( YbhO (b0789) )	CLPNS140pp;CLPNS161pp
( ClcA (b0155) ) and ( ClcB (b1592) )	CLt3_2pp
( OmpN (b1377) ) and ( OmpC (b2215) ) and ( OmpF (b0929) ) and ( PhoE (b0241) )	CMtex;CRNDtex;DOXRBCNtex;FUSAtex;GDPtex;LIPOtex;MINCYCtex;TTRCYCtex
( AcrA (b0463) or AcrB (b0462) or TolC (b3035) ) and ( AcrA (b0463) or AcrD (b2470) or TolC (b3035) )	CMtpp;DOXRBCNtpp;FUSAtpp;MINCYCtpp;NOVBCNtpp;RFAMPtpp;TTRCYCtpp
( ZitB (b0752) ) and ( FieF (b3915) )	COBALT2t3pp
( ZupT (b3040) ) and ( CorA (b3816) )	COBALT2tpp
LpxT (b2174)	COLIPAKpp
MsbA (b0914)	COLIPAabcpp;K2L4Aabcpp;LIPACabcpp;LIPAabcpp;PA120abcpp;PA140abcpp;PA141abcpp;PA160abcpp;PA161abcpp;PA180abcpp;PA181abcpp;PE120abcpp;PE140abcpp;PE141abcpp;PE160abcpp;PE161abcpp;PE180abcpp;PE181abcpp;PG120abcpp;PG140abcpp;PG141abcpp;PG160abcpp;PG161abcpp;PG180abcpp;PG181abcpp;PGP120abcpp;PGP140abcpp;PGP141abcpp;PGP160abcpp;PGP161abcpp;PGP180abcpp;PGP181abcpp
( FhuE (b1102) or Ton ( b1252 or b3005 or b3006 ) )	CPGNtonex
QueD (b2765)	CPH4S
( MoaA (b0781) or MoaC (b0783) )	CPMPS
HemF (b2436)	CPPPGO
HemN (b3867)	CPPPGO2
CaiB (b0038)	CRNBTCT;CRNCBCT
CaiC (b0037)	CRNCAL2;CRNDCAL2;CTBTCAL2
CaiD (b0036)	CRNCAR;CRNCDH
( ProVec (b2677) or ProW (b2678) or ProX (b2679) )	CRNDabcpp;CRNabcpp;CTBTabcpp;PROabcpp
ProPec (b4111)	CRNDt2rpp;CRNt2rpp;CTBTt2rpp;PROt2rpp
CaiT (b0040)	CRNt7pp;CRNt8pp
GltA (b0720)	CS
CodA (b0337)	CSND
CodB (b0336)	CSNt2pp
FadB (b3846)	CTECOAI6;CTECOAI7;CTECOAI8
PyrG (b2780)	CTPS2
CueO (b0123)	CU1Opp;FEROpp
CopA (b0484)	CU1abcpp
( OmpC (b2215) ) and ( PhoE (b0241) ) and ( OmpF (b0929) ) and ( OmpN (b1377) )	CU2tex;GLYC2Ptex;HXAtex;RMNtex;TYRPtex
GlpE (b3425)	CYANST
PspE (b1308)	CYANSTpp
CynS (b0340)	CYNTAH
CynX (b0341)	CYNTt2pp
YedO (b1919)	CYSDDS
( TnaA (b3708) ) and ( MetC (b3008) )	CYSDS
( CysKec (b2414) ) and ( CysM (b2421) )	CYSS
CsdA (b2810)	CYSSADS
( MalY (b1622) ) and ( MetC (b3008) )	CYSTL
CysS (b0526)	CYSTRS
( CydC (b0886) or CydD (b0887) )	CYSabc2pp;GTHRDabc2pp
CbdAB ( b0978 or b0979 )	CYTBD2pp
( CbdAB ( b0978 or b0979 ) ) and ( CydA ( b0733 or b0734 ) )	CYTBDpp
CyoA ( b0429 or b0430 or b0431 or b0432 )	CYTBO3_4pp
Cdd (b2143)	CYTD;DCYTD
( RihB (b2162) ) and ( RihA (b0651) ) and ( RihC (b0030) )	CYTDH;URIH
Udk (b2066)	CYTDK2;URIK2
( NupCec (b2393) ) and ( NupG (b2964) )	CYTDt2pp;DCYTt2pp;THMDt2pp;URIt2pp
Cmk (b0910)	CYTK1;CYTK2
( LldP (b3603) ) and ( GlcA (b2975) )	D-LACt2pp;GLYCLTt2rpp;L-LACt2rpp
DadA (b1189)	DAAD
DgkA (b4042)	DAGK120;DAGK140;DAGK141;DAGK160;DAGK161;DAGK180;DAGK181
YgeX (b2871)	DAPAL
LysA (b2838)	DAPDC
DapF (b3809)	DAPE
CdsA (b0175)	DASYN120;DASYN140;DASYN141;DASYN160;DASYN161;DASYN180;DASYN181
RibBec (b3041)	DB4PS
BioD (b0778)	DBTS
ChbF (b1734)	DC6PH
Dcd (b2065)	DCTPD
FadL (b2344)	DDCAtexi;HDCAtexi;HDCEAtexi;OCDCAtexi;OCDCEAtexi;TTDCAtexi;TTDCEAtexi
DgoK (b3693)	DDGALK
KdgT (b3909)	DDGLCNt2rpp
KdgK (b3526)	DDGLK
( AroF (b2601) ) and ( AroGec (b0754) ) and ( AroH (b1704) )	DDPA
DgoA (b4477)	DDPGALA
Gmkec (b3648)	DGK1;GK1
NupG (b2964)	DGSNt2pp;DINSt2pp;GSNt2pp;INSt2pp
PaaF (b1393)	DHACOAH
IlvD (b3771)	DHAD1;DHAD2
( DhaK (b1200) or DhaL (b1199) or DhaM (b1198) or PtsH (b2415) or PtsI (b2416) )	DHAPT
EntA (b0596)	DHBD
EntE (b0594)	DHBS
HcaB (b2541)	DHCIND;DHPPD
MhpB (b0348)	DHCINDO;HPPPNDO
DapB (b0031)	DHDPRy
DapA (b2478)	DHDPS
( FolM (b1606) ) and ( FolA (b0048) )	DHFR
FolCec (b2315)	DHFS
FolM (b1606)	DHMPTR
MenA (b3930)	DHNAOT4
MenB (b2262)	DHNCOAS
YbgC (b0736)	DHNCOAT
FolB (b3058)	DHNPA2r;DHNPTE
PyrD (b0945)	DHORD2;DHORD5
PyrC (b1062)	DHORTS
FolP (b3177)	DHPS2
NfsB (b0578)	DHPTDNR;DHPTDNRN
FolXec (b2303)	DHPTPE
AroB (b3389)	DHQS
AroD (b1693)	DHQTi
( DkgB (b0207) ) and ( DkgA (b3012) )	DKGLCNR1
IspA (b0421)	DMATT;GRTT
LytB (b0029)	DMPPS;IPDPS
UbiG (b2232)	DMQMT;OHPHM
( YnfEFGH ( b1587 or b1588 or b1589 or b1590 ) ) and ( DmsABC ( b0894 or b0895 or b0896 ) )	DMSOR1
TorYZ ( b1872 or b1873 )	DMSOR1pp;DMSOR2pp
DmsABC ( b0894 or b0895 or b0896 )	DMSOR2;TMAOR2
( MutT (b0099) ) and ( NtpA (b1865) )	DNTPPA
YiaK (b3575)	DOGULNR
CoaE (b0103)	DPCOAK
( PanE (b0425) ) and ( IlvCec (b3774) )	DPR
DeoC (b4381)	DRPA
( DsbA (b3860) or DsbB (b1185) )	DSBAO1;DSBAO2
DsbC (b2893)	DSBCGT
( DsbD (b4136) or TrxC (b2582) ) and ( DsbD (b4136) or TrxA (b3781) )	DSBDR
DsbG (b0604)	DSBGGT
FumB (b4122)	DTARTD
Tmk (b1098)	DTMPK
( YeiA (b2147) or YeiT (b2146) )	DURADx
Tdk (b1238)	DURIK1;TMDK1
( DeoA (b4382) ) and ( DeoD (b4384) )	DURIPP
( Dutec (b3640) ) and ( YfaO (b2251) )	DUTPDP
Dxr (b0173)	DXPRIi
Dxs (b0420)	DXPS
XylB (b3564)	DXYLK
( Epd (b2927) ) and ( GapA (b1779) )	E4PD
FabI (b1288)	EAR100x;EAR100y;EAR120x;EAR120y;EAR121x;EAR121y;EAR140x;EAR140y;EAR141x;EAR141y;EAR160x;EAR160y;EAR161x;EAR161y;EAR180x;EAR180y;EAR181x;EAR181y;EAR40x;EAR40y;EAR60x;EAR60y;EAR80x;EAR80y;EGMEACPR;EPMEACPR
WaaL (b3622)	ECA4OALpp;O16A4Lpp
( WzyE (b3793) or WzzE (b3785) )	ECAP1pp;ECAP2pp;ECAP3pp
WzxE (b3792)	ECAtpp
( FadB (b3846) ) and ( FadJ (b2341) )	ECOAH1;ECOAH2;ECOAH3;ECOAH4;ECOAH5;ECOAH6;ECOAH7;ECOAH8;HACD1;HACD2;HACD3;HACD4;HACD5;HACD6;HACD7;HACD8
Eda (b1850)	EDA;OAADC
Edd (b1851)	EDD
LpxL (b1054)	EDTXS1
MsbB (b1855)	EDTXS2;EDTXS4
LpxP (b2378)	EDTXS3
Eno (b2779)	ENO
EntD (b0583)	ENTCS
Fes (b0585)	ENTERES;ENTERES2
EutBC ( b2440 or b2441 )	ETHAAL
( SsuA (b0936) or SsuB (b0933) or SsuC (b0934) )	ETHSO3abcpp;MSO3abcpp;SULFACabcpp
( Fsa (b0825) ) and ( TalC (b3946) )	F6PA
YbiV (b0822)	F6PP;G3PT;G6PP;MN6PP;R5PP
UhpT (b3666)	F6Pt6_2pp;G6Pt6_2pp;GAM6Pt6_2pp;MAN6Pt6_2pp
AcpH (b0404)	FA100ACPHi;FA120ACPHi;FA140ACPHi;FA141ACPHi;FA160ACPHi;FA161ACPHi;FA80ACPHi
TesB (b0452)	FACOAE100;FACOAE120;FACOAE140;FACOAE141;FACOAE160;FACOAE161;FACOAE180;FACOAE181;FACOAE60;FACOAE80
( FadD (b1805) ) and ( FadK (b1701) )	FACOAL100t2pp;FACOAL161t2pp;FACOAL181t2pp;FACOAL60t2pp;FACOAL80t2pp
( FadK (b1701) ) and ( FadD (b1805) )	FACOAL120t2pp;FACOAL140t2pp;FACOAL141t2pp;FACOAL160t2pp;FACOAL180t2pp
Fre (b3844)	FADRx;FE3Ri;FLVRx
CysIJ ( b2763 or b2764 )	FADRx2;SULRi
( FbaB (b2097) ) and ( B1773 (b1773) ) and ( FbaA (b2925) )	FBA
FbaA (b2925)	FBA3
( GlpX (b3925) ) and ( Fbp (b4232) ) and ( YggF (b2930) )	FBP
FucI (b2802)	FCI
FucK (b2803)	FCLK
( YgbL (b2738) ) and ( FucA (b2800) )	FCLPA
HemH (b0475)	FCLT
( Fdoec ( b3892 or b3893 or b3894 ) ) and ( Fdn ( b1474 or b1475 or b1476 ) )	FDH4pp
( Fdn ( b1474 or b1475 or b1476 ) ) and ( Fdoec ( b3892 or b3893 or b3894 ) )	FDH5pp
SsuD (b0935)	FDMO;FDMO2;FDMO3;FDMO4;FDMO6
FeoB (b3409)	FE2abcpp
MntH (b2392)	FE2t2pp;MNt2pp
FieF (b3915)	FE2t3pp;HG2t3pp
( FecB (b4290) or FecC (b4289) or FecD (b4288) or FecE (b4287) )	FE3DCITabcpp
( FecA (b4291) or Ton ( b1252 or b3005 or b3006 ) )	FE3DCITtonex
( FepB (b0592) or FepC (b0588) or FepD (b0590) or FepG (b0589) )	FE3DHBZSabcpp;FEENTERabcpp
( Fiu (b0805) or Ton ( b1252 or b3005 or b3006 ) ) and ( CirA (b2155) or Ton ( b1252 or b3005 or b3006 ) )	FE3DHBZStonex
( FhuA (b0150) or Ton ( b1252 or b3005 or b3006 ) )	FE3HOXtonex;FECRMtonex;FEOXAMtonex
TolC (b3035)	FEENTERtex
( FepA (b0584) or Ton ( b1252 or b3005 or b3006 ) )	FEENTERtonex
EntS (b0591)	FEENTERtpp
FhuF (b4367)	FEOXAMR1;FEOXAMR2;FEOXAMR3
YtfE (b4209)	FESR
( FdhF (b4079) or Hyd4 ( b2481 or b2482 or b2483 or b2484 or b2485 or b2486 or b2487 or b2488 or b2489 or b2490 ) ) and ( FdhF (b4079) or HycB ( b2719 or b2720 or b2721 or b2722 or b2723 or b2724 ) )	FHL
( FldA (b0684) or Fpr (b3924) ) and ( FldB (b2895) or Fpr (b3924) )	FLDR2
( Fre (b3844) ) and ( CysIJ ( b2763 or b2764 ) )	FLVR
Fmt (b3288)	FMETTRS
RibFec (b0025)	FMNAT;RBFK
( SsuE (b0937) ) and ( Fre (b3844) )	FMNRx
( Fre (b3844) ) and ( SsuE (b0937) ) and ( CysIJ ( b2763 or b2764 ) )	FMNRx2
YgfA (b2912)	FOMETRi
Frc (b2374)	FORCT
( FocA (b0904) ) and ( FocB (b2492) )	FORt2pp;FORtppi
Frd ( b4151 or b4152 or b4153 or b4154 )	FRD2;FRD3
FruK (b2168)	FRUK
FrlB (b3371)	FRULYSDG
FrlC (b4474)	FRULYSE
FrlD (b3374)	FRULYSK
FrlA (b3370)	FRULYSt2pp;PSCLYSt2pp
GntP (b4321)	FRUURt2rpp
( FruAec (b2167) or FruBec (b2169) or PtsH (b2415) or PtsI (b2416) )	FRUptspp
PurUec (b1232)	FTHFD
FucP (b2801)	FUCtpp
( FumA (b1612) ) and ( FumB (b4122) ) and ( FumCec (b1611) )	FUM
( DcuA (b4138) ) and ( DcuB (b4123) ) and ( DcuC (b0621) )	FUMt2_3pp;SUCASPtpp;SUCMALtpp
GlmUec (b3730)	G1PACT;UAGDP
Agp (b1002)	G1PPpp;GAL1PPpp
( RfbA (b2039) ) and ( RffH (b3789) )	G1PTT
HemL (b0154)	G1SAT
SuhB (b2533)	G2PP;MI1PP
AphA (b4055)	G2PPpp;PSP_Lpp;PTHRpp;R5PPpp;TYRPpp
( AcpP (b1094) or PlsB (b4041) )	G3PAT120;G3PAT140;G3PAT141;G3PAT160;G3PAT161;G3PAT180;G3PAT181
( UgpA (b3452) or UgpB (b3453) or UgpC (b3450) or UgpE (b3451) )	G3PCabcpp;G3PEabcpp;G3PGabcpp;G3PIabcpp;G3PSabcpp;GLYC2Pabcpp;GLYC3Pabcpp
GpsA (b3608)	G3PD2
( GlpA ( b2241 or b2242 or b2243 ) ) and ( GlpD (b3426) )	G3PD5
GlpA ( b2241 or b2242 or b2243 )	G3PD6;G3PD7
ProA (b0243)	G5SD
NagB (b0678)	G6PDA
Zwf (b1852)	G6PDH2r
GarD (b3128)	GALCTD
YjjN (b4358)	GALCTLO
DgoD (b4478)	GALCTND
YjjL (b4356)	GALCTNLt2pp
( OmpC (b2215) ) and ( OmpN (b1377) ) and ( OmpF (b0929) ) and ( PhoE (b0241) )	GALCTNLtex;OROTtex
DgoT (b3691)	GALCTNt2pp
( GudP (b2789) ) and ( GarP (b3127) )	GALCTt2rpp;GLYCAt2rpp
( WcaK (b2045) ) and ( GalK (b0757) )	GALKr
GalM (b0756)	GALM2pp
MelA (b4119)	GALS3
WaaB (b3628)	GALT1
( GatA (b2094) or GatB (b2093) or GatC (b2092) or PtsH (b2415) or PtsI (b2416) )	GALTptspp
ExuT (b3093)	GALURt2rpp
GalUec (b1236)	GALUi
( MglA (b2149) or MglB (b2150) or MglC (b2148) ) and ( YjfF (b4231) or YtfQ (b4227) or YtfR (b4485) or YtfT (b4230) )	GALabcpp
GalP (b2943)	GALt2pp;GLCt2pp
GapA (b1779)	GAPD
PurN (b2500)	GARFT
PurT (b1849)	GART
AldA (b1415)	GCALDD;LCADi
Fcl (b2052)	GDMANE;GOFUCR
( RelA (b2784) ) and ( SpoT (b3650) )	GDPDPK
WcaH (b2051)	GDPMNH
YffH (b2467)	GDPMNP
SpoT (b3650)	GDPTPDP;PPGPPDP
GlmS (b3729)	GF6PTA
PuuD (b1298)	GGGABAH
PuuB (b1301)	GGPTRCO
YcjK (b1297)	GGPTRCS
YihU (b3882)	GHBDHx
GlyA (b2551)	GHMT2r;THFAT
GlgB (b3432)	GLBRAN2
Maa (b0459)	GLCATr;MALTATr
( Gcd (b0124) ) and ( YliI (b0837) )	GLCDpp
( GntP (b4321) ) and ( GntU (b4476) ) and ( GntT (b3415) ) and ( IdnT (b4265) )	GLCNt2rpp
( GlgP (b3428) ) and ( MalP (b3417) )	GLCP
( MalP (b3417) ) and ( GlgP (b3428) )	GLCP2
GarL (b3126)	GLCRAL
( YgcY (b2788) ) and ( GudD (b2787) )	GLCRD
( GarP (b3127) ) and ( GudP (b2789) )	GLCRt2rpp
GlgA (b3429)	GLCS1
WaaG (b3631)	GLCTR1
WaaO (b3627)	GLCTR2
WaaR (b3626)	GLCTR3
( KdgT (b3909) ) and ( ExuT (b3093) )	GLCURt2rpp
( MglA (b2149) or MglB (b2150) or MglC (b2148) )	GLCabcpp
( Crr (b2417) or MalX (b1621) or PtsH (b2415) or PtsI (b2416) ) and ( Crr (b2417) or PtsG (b1101) or PtsH (b2415) or PtsI (b2416) ) and ( ManX (b1817) or ManY (b1818) or ManZ (b1819) or PtsH (b2415) or PtsI (b2416) )	GLCptspp
GlgX (b3431)	GLDBRAN2
GlgC (b3430)	GLGC
( GlnA (b3870) ) and ( YcjK (b1297) )	GLNS
GlnS (b0680)	GLNTRS
( GlnHec (b0811) or GlnPec (b0810) or GlnQec (b0809) )	GLNabcpp
GatD (b2091)	GLTPD
ProB (b0242)	GLU5K
XasA (b1492)	GLUABUTt7pp
GshA (b2688)	GLUCYS
( GadA (b3517) ) and ( GadB (b1493) )	GLUDC
GdhA (b1761)	GLUDy
( PabBec (b1812) ) and ( YbaS (b0485) ) and ( YneH (b1524) )	GLUN
PurF (b2312)	GLUPRT
MurI (b3967)	GLUR
GltB ( b3212 or b3213 )	GLUSy
HemA (b1210)	GLUTRR
GltX (b2400)	GLUTRS
GltS (b3653)	GLUt4pp
Gcl (b0507)	GLXCL
GlpF (b3927)	GLYALDtpp;UREAtpp
Kbl (b3617)	GLYAT
( YeaV (b1801) ) and ( ProPec (b4111) )	GLYBt2pp
GlpT (b2240)	GLYC3Pt6pp
GlxK (b0514)	GLYCK
GarK (b3124)	GLYCK2
( GcvH (b2904) or GcvP (b2903) or GcvT (b2905) or LpdA (b0116) )	GLYCL
( YiaE (b3553) ) and ( YcdW (b1033) )	GLYCLTDx
( YcdW (b1033) ) and ( YiaE (b3553) )	GLYCLTDy;HPYRRx;HPYRRy
GlcDEF ( b2979 or b4467 or b4468 )	GLYCTO2;GLYCTO3;GLYCTO4
( GlpF (b3927) ) and ( SPONTANEOUS (s0001) )	GLYCtpp
GlpK (b3926)	GLYK
GloB (b0212)	GLYOX
GlyQS ( b3559 or b3560 )	GLYTRS
( CycAec (b4208) ) and ( YeaV (b1801) )	GLYt2pp
Gmd (b2053)	GMAND
RfaEec (b3052)	GMHEPAT;GMHEPK
GmhB (b0200)	GMHEPPA
GuaC (b0104)	GMPR
GuaA (b2507)	GMPS2
Gnd (b2029)	GND
( IdnK (b4268) ) and ( GntK (b3437) )	GNK
UgpQ (b3449)	GPDDA1;GPDDA2;GPDDA3;GPDDA4;GPDDA5
GlpQ (b2239)	GPDDA1pp;GPDDA2pp;GPDDA3pp;GPDDA4pp;GPDDA5pp
( GrxB (b1064) ) and ( GrxC (b3610) ) and ( GrxD (b1654) ) and ( GrxA (b0849) )	GRXR
Gsk (b0477)	GSNK;INSK
Gsp (b2988)	GSPMDA;GSPMDS
GapFd (b3500)	GTHOr
BtuE (b1710)	GTHPi
Ggt (b3447)	GTHRDHpp
( GsiA (b0829) or GsiB (b0830) or GsiC (b0831) or GsiD (b0832) )	GTHRDabcpp
GshB (b2947)	GTHS
FolE (b2153)	GTPCI
RibA (b1277)	GTPCII2
GppA (b3779)	GTPDPDP
RelA (b2784)	GTPDPK
YgfP (b2883)	GUAD
( Gpt (b0238) ) and ( Hpt (b0125) )	GUAPRT;HXPRT
YicE (b3654)	GUAt2pp
UxaC (b3092)	GUI1;GUI2
( SPONTANEOUS (s0001) ) and ( OmpA (b0957) ) and ( OmpL (b3875) ) and ( OmpC (b2215) ) and ( PhoE (b0241) ) and ( OmpG (b1319) ) and ( OmpN (b1377) ) and ( OmpF (b0929) )	H2Otex
( SPONTANEOUS (s0001) ) and ( AqpZ (b0875) )	H2Otpp
PaaH (b1395)	HADPCOADH3
UbiA (b4040)	HBZOPT
MhpT (b0353)	HCINNMt2rpp;HPPPNt2rpp
( YadF (b0126) ) and ( CynT (b0339) )	HCO3E
MmuM (b0261)	HCYSMT;HCYSMT2
CyoE (b0428)	HEMEOS
WaaP (b3630)	HEPK1
WaaY (b3625)	HEPK2
WaaC (b3621)	HEPT1
WaaF (b3620)	HEPT2
WaaQ (b3632)	HEPT3
WaaU (b3623)	HEPT4
ThiMec (b2104)	HETZK
Glk (b2388)	HEX1
Mak (b0394)	HEX7
HisD (b2020)	HISTD
HisB (b2022)	HISTP;IGPDH
HisS (b2514)	HISTRS
( HisJ (b2309) or HisM (b2307) or HisP (b2306) or HisQ (b2308) )	HISabcpp
AroP (b0112)	HISt2rpp
MhpC (b0349)	HKNDDH;HKNTDH
HemCec (b3805)	HMBS
( ThiDec (b2103) ) and ( PdxK (b2418) )	HMPK1
( RhtA (b0813) ) and ( RhtB (b3824) )	HOMt2pp
MhpE (b0352)	HOPNTAL
FolK (b0142)	HPPK2
Hyi (b0508)	HPYRI
( MetL (b3940) ) and ( ThrA (b0002) )	HSDy
ThrB (b0003)	HSK
MetA (b4013)	HSST
HisC (b2021)	HSTPT
XdhABC ( b2866 or b2867 or b2868 )	HXAND;XAND
( HyaA ( b0972 or b0973 or b0974 ) ) and ( HybC ( b2994 or b2995 or b2996 or b2997 ) ) and ( HycB ( b2719 or b2720 or b2721 or b2722 or b2723 or b2724 ) )	HYD1pp
( HyaA ( b0972 or b0973 or b0974 ) ) and ( HybC ( b2994 or b2995 or b2996 or b2997 ) )	HYD2pp;HYD3pp
( IscS (b2530) or IscU (b2529) )	I2FE2SR
( CyaY (b3807) or IscS (b2530) or IscU (b2529) )	I2FE2SS;I2FE2SS2
( IscA (b2528) or IscU (b2529) )	I2FE2ST;I4FE4ST
IscU (b2529)	I4FE4SR
Icd (b1136)	ICDHyr
MenF (b2265)	ICHORS
EntC (b0593)	ICHORSi
EntB (b0595)	ICHORT
AceA (b4015)	ICL
IscS (b2530)	ICYSDS
IdnD (b4267)	IDOND;IDOND2
HisF ( b2023 or b2025 )	IG3PS
TrpCec (b1262)	IGPS;PRAIi
IlvE (b3770)	ILETA;VALTA
IleS (b0026)	ILETRS
BrnQ (b0401)	ILEt2rpp;LEUt2rpp
GuaB (b2508)	IMPD
( AcrEF ( b3265 or b3266 ) or TolC (b3035) )	INDOLEt2pp
Mtr (b3161)	INDOLEt2rpp
YidK (b3679)	INOSTt4pp
Idi (b2889)	IPDDI
LeuB (b0073)	IPMD
LeuC ( b0071 or b0072 )	IPPMIa;IPPMIb
LeuA (b0074)	IPPS
( TauA (b0365) or TauB (b0366) or TauC (b0367) ) and ( SsuA (b0936) or SsuB (b0933) or SsuC (b0934) )	ISETACabcpp
IlvCec (b3774)	KARA1;KARA2
FabHec (b1091)	KAS15;OGMEACPS
KdsBec (b0918)	KDOCT2
YrbI (b3198)	KDOPP
KdsA (b1215)	KDOPS
( SgaH (b4196) ) and ( SgbH (b3581) )	KG6PDC
( KdpA (b0698) or KdpB (b0697) or KdpC (b0696) ) and ( KdpA (b0698) or KdpB (b0697) or KdpC (b0696) or KdpF (b4513) )	Kabcpp
( SapD (b1291) or TrkA (b3290) or TrkH (b3849) ) and ( Kch (b1250) ) and ( SapD (b1291) or TrkA (b3290) or TrkG (b1363) ) and ( Kup (b3747) )	Kt2pp
( ChaA (b1216) ) and ( MdfA (b0842) ) and ( KefB (b3350) ) and ( KefC (b0047) )	Kt3pp
( LldD (b3605) ) and ( YkgE (b0306) or YkgF (b0307) or YkgG (b0308) )	L-LACD2;L-LACD3
ArnT (b2257)	LA4NTpp
LacZ (b0344)	LACZ
BglX (b2132)	LACZpp
MpaA (b1326)	LADGMDH
( DtpA (b1634) ) and ( DtpB (b3496) ) and ( DtpC (b4130) ) and ( DtpD (b0709) )	LALADGLUtpp;LALALGLUtpp
PepD (b0237)	LALGP
FucO (b2799)	LCARS
( SetB (b2170) ) and ( SetA (b0070) ) and ( SotB (b1528) )	LCTSt3ipp
LacY (b0343)	LCTStpp
( Dld (b2133) ) and ( Ldh (b1380) )	LDH_D
Dld (b2133)	LDH_D2
( IlvE (b3770) ) and ( TyrB (b4054) )	LEUTAi
LeuS (b0642)	LEUTRS
( LivF (b3454) or LivG (b3455) or LivH (b3457) or LivJ (b3460) or LivM (b3456) ) and ( LivF (b3454) or LivG (b3455) or LivH (b3457) or LivK (b3458) or LivM (b3456) )	LEUabcpp
GloA (b1651)	LGTHL
PagP (b0622)	LIPAHT2ex;LIPAHTex
LplA (b4386)	LIPAMPL;LIPATPT;OCTNLL
LipB (b0630)	LIPOCT
LipA (b0628)	LIPOS
LpxB (b0182)	LPADSS
TesA (b0494)	LPLIPAL1A120pp;LPLIPAL1A140pp;LPLIPAL1A141pp;LPLIPAL1A160pp;LPLIPAL1A161pp;LPLIPAL1A180pp;LPLIPAL1A181pp;LPLIPAL1E120pp;LPLIPAL1E140pp;LPLIPAL1E141pp;LPLIPAL1E160pp;LPLIPAL1E161pp;LPLIPAL1E180pp;LPLIPAL1E181pp;LPLIPAL1G120pp;LPLIPAL1G140pp;LPLIPAL1G141pp;LPLIPAL1G160pp;LPLIPAL1G161pp;LPLIPAL1G180pp;LPLIPAL1G181pp
PldB (b3825)	LPLIPAL2A120;LPLIPAL2A140;LPLIPAL2A141;LPLIPAL2A160;LPLIPAL2A161;LPLIPAL2A180;LPLIPAL2A181;LPLIPAL2ATE120;LPLIPAL2ATE140;LPLIPAL2ATE141;LPLIPAL2ATE160;LPLIPAL2ATE161;LPLIPAL2ATE180;LPLIPAL2ATE181;LPLIPAL2ATG120;LPLIPAL2ATG140;LPLIPAL2ATG141;LPLIPAL2ATG160;LPLIPAL2ATG161;LPLIPAL2ATG180;LPLIPAL2ATG181;LPLIPAL2E120;LPLIPAL2E140;LPLIPAL2E141;LPLIPAL2E160;LPLIPAL2E161;LPLIPAL2E180;LPLIPAL2E181;LPLIPAL…
( LdcC (b0186) ) and ( CadA (b4131) )	LYSDC
( LysU (b4129) ) and ( LysS (b2890) )	LYSTRS
( ArgT (b2310) or HisM (b2307) or HisP (b2306) or HisQ (b2308) )	LYSabcpp;ORNabcpp
LysP (b2156)	LYSt2pp
RhaA (b3903)	LYXI;RMI
RhaT (b3907)	LYXt2pp;RMNtpp
MtlD (b3600)	M1PD
BioC (b0777)	MALCOAMT
YeaU (b1800)	MALDDH
( AceB (b4014) ) and ( GlcB (b2976) )	MALS
( Crr (b2417) or MalX (b1621) or PtsH (b2415) or PtsI (b2416) )	MALTptspp
( DcuB (b4123) ) and ( DcuA (b4138) )	MALt2_3pp;SUCCt2_3pp
ManC (b2049)	MAN1PT2
ManA (b1613)	MAN6PI
UxuB (b4323)	MANAO
( MngA (b0731) or PtsH (b2415) or PtsI (b2416) )	MANGLYCptspp
MngB (b0732)	MANPGH
PrpD (b0334)	MCITD
PrpB (b0331)	MCITL2
PrpC (b0333)	MCITS
( AcpP (b1094) or FabD (b1092) )	MCOATA
SseA (b2521)	MCPST
( FtsI (b0084) ) and ( MrdA (b0635) ) and ( MrcB (b0149) ) and ( MrcA (b3396) )	MCTP1App
( MrcB (b0149) ) and ( MrcA (b3396) )	MCTP1Bpp
( FtsI (b0084) ) and ( MrdA (b0635) ) and ( MrcA (b3396) ) and ( MrcB (b0149) )	MCTP2App
( DacA (b0632) ) and ( DacB (b3182) ) and ( DacC (b0839) ) and ( DacD (b2010) )	MDDCP1pp;MDDCP2pp;MDDCP3pp;MDDCP4pp;MDDCP5pp
( DacB (b3182) ) and ( MepA (b2328) ) and ( PbpG (b2134) )	MDDEP1pp;MDDEP2pp;MDDEP3pp;MDDEP4pp
Mdh (b3236)	MDH
Mqo (b2210)	MDH2;MDH3
Sfc (b1479)	ME1
Mae (b2463)	ME2
( FldB (b2895) or GcpE (b2515) ) and ( FldA (b0684) or GcpE (b2515) )	MECDPDH5
IspF (b2746)	MECDPS
MelB (b4120)	MELIBt2pp
IspD (b2747)	MEPCT
MetK (b2942)	METAT
( MetI (b0198) or MetN (b0199) or MetQ (b0197) )	METDabcpp;METabcpp
( MetH (b4019) ) and ( MetE (b3829) )	METS
( MsrA (b4219) or TrxC (b2582) ) and ( MsrA (b4219) or TrxA (b3781) ) and ( BisC (b3551) or TrxC (b2582) ) and ( BisC (b3551) or TrxA (b3781) )	METSOXR1
( MsrB (b1778) or TrxC (b2582) ) and ( MsrB (b1778) or TrxA (b3781) )	METSOXR2
MetG (b2114)	METTRS
CorA (b3816)	MG2tpp;NI2tpp
MgtA (b4242)	MG2uabcpp
MgsA (b0963)	MGSA
AcnB (b0118)	MICITDr
MalZ (b0403)	MLTG1;MLTG2;MLTG3;MLTG4;MLTG5
( MltF (b2558) ) and ( MltC (b2963) ) and ( Slt (b4392) ) and ( MltA (b2813) ) and ( MltB (b2701) ) and ( MltE (b1193) )	MLTGY1pp
( MltE (b1193) ) and ( MltF (b2558) ) and ( MltC (b2963) ) and ( Slt (b4392) ) and ( MltA (b2813) ) and ( MltB (b2701) )	MLTGY2pp
( MltE (b1193) ) and ( MltC (b2963) ) and ( MltF (b2558) ) and ( Slt (b4392) ) and ( MltA (b2813) ) and ( MltB (b2701) )	MLTGY3pp
( MltB (b2701) ) and ( MltE (b1193) ) and ( MltC (b2963) ) and ( MltF (b2558) ) and ( Slt (b4392) ) and ( MltA (b2813) )	MLTGY4pp
MalP (b3417)	MLTP1;MLTP2;MLTP3
YgfG (b2919)	MMCD
MmuP (b0260)	MMETt2pp
Sbm (b2917)	MMM
( MtlA (b3599) or PtsH (b2415) or PtsI (b2416) )	MNLptspp
UxuAec (b4322)	MNNH
( IscS (b2530) or MoaD (b0784) )	MOADSUx
WaaA (b3633)	MOAT;MOAT2
WaaZ (b3624)	MOAT3C
( ModA (b0763) or ModB (b0764) or ModC (b0765) ) and ( CysA (b2422) or CysU (b2424) or CysW (b2423) or Sbp (b3917) ) and ( CysA (b2422) or CysP (b2425) or CysU (b2424) or CysW (b2423) )	MOBDabcpp
MocA (b2877)	MOCDS
PanB (b0134)	MOHMT
MogA (b0009)	MPTAT
( MrcA (b3396) or MurJ (b1069) ) and ( MrcB (b0149) or MurJ (b1069) ) and ( MurJ (b1069) or PbpC (b2519) )	MPTG;MPTG2
( MoaD (b0784) or MoaE (b0785) )	MPTS
MoeB (b0826)	MPTSS
( RutE (b1008) ) and ( YdfG (b1539) )	MSAR
FolD (b0529)	MTHFC;MTHFD
MetF (b3941)	MTHFR2
SolA (b1059)	MTRPOX;SARCOX
( NudC (b3996) ) and ( Lig (b2411) )	NADDP
Ndh (b1109)	NADH10;NADH5;NADH9
Nuo ( b2276 or b2277 or b2278 or b2279 or b2280 or b2281 or b2282 or b2283 or b2284 or b2285 or b2286 or b2287 or b2288 )	NADH16pp;NADH17pp;NADH18pp
YfjB (b2615)	NADK
MdaB (b3028)	NADPHQR2;NADPHQR3;NADPHQR4
NadEec (b1740)	NADS1
( SthA (b3962) ) and ( Pnt ( b1602 or b1603 ) )	NADTRHD
PncB (b0931)	NAMNPP
NhaB (b1186)	NAt3_1p5pp
NhaA (b0019)	NAt3_2pp
( MdfA (b0842) ) and ( ChaA (b1216) )	NAt3pp
( Adk (b0474) ) and ( Ndk (b2518) )	NDPK1;NDPK2;NDPK4;NDPK5;NDPK7;NDPK8
( Ndk (b2518) ) and ( Adk (b0474) )	NDPK3;NDPK6
( AmtB (b0451) ) and ( SPONTANEOUS (s0001) )	NH4tpp
( NorV (b2710) or NorW (b2711) )	NHFRBO
( NikA (b3476) or NikB (b3477) or NikC (b3478) or NikD (b3479) or NikE (b3480) ) and ( MgtA (b4242) )	NI2uabcpp
( NadR (b4390) ) and ( NadD (b0639) )	NMNAT
PnuCec (b0751)	NMNPtpp
PncA (b1768)	NNAM
NadD (b0639)	NNATr
CobT (b1991)	NNDMBRT
NadCec (b0109)	NNDPR
( NirC (b3367) ) and ( NarKec (b1223) )	NO2t2rpp
( NapAB ( b2203 or b2206 ) or NapC (b2202) or NapG (b2205) or NapH (b2204) )	NO3R1bpp
( NarZYWV ( b1465 or b1466 or b1467 or b1468 ) ) and ( NarGHIJ ( b1224 or b1225 or b1226 or b1227 ) )	NO3R1pp;NO3R2pp
( NapAB ( b2203 or b2206 ) or NapC (b2202) )	NO3R2bpp
( NarKec (b1223) ) and ( NarU (b1469) )	NO3t7pp
( OmpN (b1377) ) and ( PhoE (b0241) ) and ( OmpF (b0929) ) and ( OmpC (b2215) )	NO3tex
HmpA (b2552)	NODOx;NODOy
( YfbR (b2291) ) and ( SurE (b2744) ) and ( YjjG (b4374) )	NTD1;NTD5
SurE (b2744)	NTD10;NTD11;NTD4;NTD7;NTD9
( UshA (b0480) ) and ( AphA (b4055) )	NTD10pp;NTD11pp;NTD12pp;NTD1pp;NTD2pp;NTD3pp;NTD4pp;NTD5pp;NTD6pp;NTD7pp;NTD8pp;NTD9pp
( YfbR (b2291) ) and ( SurE (b2744) )	NTD12;NTD6;NTD8
( SurE (b2744) ) and ( YjjG (b4374) )	NTD2
( SurE (b2744) ) and ( YfbR (b2291) )	NTD3
( HscC (b0650) ) and ( YjeQ (b4161) )	NTP1
( YjeQ (b4161) ) and ( YjjX (b4394) )	NTP10
YjjX (b4394)	NTP11;NTP12
YjeQ (b4161)	NTP3;NTP5
AppA (b0980)	NTP3pp;PHYTSpp
( MutT (b0099) ) and ( MazG (b2781) )	NTPP1;NTPP2
RdgB (b2954)	NTPP10;NTPP11;NTPP9
( MazG (b2781) ) and ( YfaO (b2251) ) and ( NudG (b1759) )	NTPP3
( NudG (b1759) ) and ( MazG (b2781) )	NTPP4
( MazG (b2781) ) and ( NtpA (b1865) )	NTPP5
MazG (b2781)	NTPP6;NTPP8
( MazG (b2781) ) and ( YfaO (b2251) )	NTPP7
Dgt (b0160)	NTPTP1;NTPTP2
NirBD ( b3365 or b3366 )	NTRIR2x
NrfABCD ( b4070 or b4071 or b4072 or b4073 )	NTRIR3pp;NTRIR4pp
( Rfc (b2035) or WzzB (b2027) )	O16AP1pp;O16AP2pp;O16AP3pp
WbbJ (b2033)	O16AT
WzxB (b2037)	O16AUNDtpp
WbbI (b2034)	O16GALFT
WbbK (b2032)	O16GLCT1
( PflBec ( b0902 or b0903 ) or YfiD (b2579) ) and ( PflBec ( b0902 or b0903 ) ) and ( TdcEec ( b0902 or b3114 ) )	OBTFL
( ArgI (b4254) ) and ( ArgF (b0273) )	OCBT
IspB (b3187)	OCTDPS
FabZ (b0180)	OGMEACPD;OPMEACPD
SerC (b0907)	OHPBAT;PSERT
UbiF (b0662)	OMMBLHX
PyrF (b1281)	OMPDC
UbiH (b2907)	OMPHHX
MhpD (b0350)	OP4ENH
( UbiD (b3843) or UbiX (b2311) )	OPHBDC
UbiB (b3835)	OPHHX
( SpeC (b2965) ) and ( SpeF (b0693) )	ORNDC
PyrE (b3642)	ORPT
Oxc (b2373)	OXCDC
PaaZ (b1387)	OXCOAHDH
( PaaG (b1394) or PaaJ (b1397) )	OXDHCOAT
PutAec (b1014)	P5CD;PROD2
ProC (b0386)	P5CR
( PaaA (b1388) or PaaB (b1389) or PaaC (b1390) or PaaD (b1391) or PaaE (b1392) )	PACCOAE
PaaK (b1398)	PACCOAL
PanCec (b0133)	PANTS
PgpB (b1278)	PAPA120;PAPA120pp;PAPA140;PAPA140pp;PAPA141;PAPA141pp;PAPA160;PAPA160pp;PAPA161;PAPA161pp;PAPA180;PAPA180pp;PAPA181;PAPA181pp
MraY (b0087)	PAPPT3
( CysH (b2762) or TrxC (b2582) ) and ( CysH (b2762) or TrxA (b3781) )	PAPSR
( CysH (b2762) or GrxA (b0849) ) and ( CysH (b2762) or GrxB (b1064) ) and ( CysH (b2762) or GrxD (b1654) ) and ( CysH (b2762) or GrxC (b3610) )	PAPSR2
Dos (b1489)	PDE1;PDE4
( AceEec (b0114) or AceFec (b0115) or LpdA (b0116) )	PDH
PdxHec (b1638)	PDX5POi;PYAM5PO
PdxAJ ( b0052 or b2564 )	PDX5PS
YbhA (b0766)	PDXPP
PdxB (b2320)	PERD
EptB (b3546)	PETNT161pp;PETNT181pp
( PfkA (b3916) ) and ( PfkB (b1723) )	PFK
PfkA (b3916)	PFK_2;PFK_3
( PflBec ( b0902 or b0903 ) ) and ( TdcEec ( b0902 or b3114 ) ) and ( PflDec ( b3951 or b3952 ) ) and ( PflBec ( b0902 or b0903 ) or YfiD (b2579) )	PFL
GlmMec (b3176)	PGAMT
SerA (b2913)	PGCD
Pgi (b4025)	PGI
Pgk (b2926)	PGK
Pgl (b0767)	PGL
Gph (b3385)	PGLYCP
( YibO (b3612) ) and ( GpmB (b4395) ) and ( GpmA (b0755) )	PGM
( YqaB (b2690) ) and ( Pgmec (b0688) )	PGMT
( PgpB (b1278) ) and ( PgpA (b0418) )	PGPP120;PGPP140;PGPP141;PGPP161;PGPP181
( PgpA (b0418) ) and ( PgpB (b1278) )	PGPP120pp;PGPP140pp;PGPP141pp;PGPP160;PGPP160pp;PGPP161pp;PGPP180;PGPP180pp;PGPP181pp
PgsA (b1912)	PGSA120;PGSA140;PGSA141;PGSA160;PGSA161;PGSA180;PGSA181
( CcmA (b2201) or CcmB (b2200) or CcmC (b2199) or CcmD (b2198) or CcmE (b2197) )	PHEMEabcpp
( TyrB (b4054) ) and ( AspC (b0928) ) and ( IlvE (b3770) )	PHETA1
PheTS ( b1713 or b1714 )	PHETRS
( YddG (b1473) ) and ( AroP (b0112) ) and ( PheP (b0576) )	PHEt2rpp
( PitBec (b2987) ) and ( PitA (b3493) )	PIt2rpp
( PstA (b3726) or PstB (b3725) or PstC (b3727) or PstD (b3728) )	PIuabcpp
PldA (b3821)	PLIPA1A120pp;PLIPA1A140pp;PLIPA1A141pp;PLIPA1A160pp;PLIPA1A161pp;PLIPA1A180pp;PLIPA1A181pp;PLIPA1E120pp;PLIPA1E140pp;PLIPA1E141pp;PLIPA1E160pp;PLIPA1E161pp;PLIPA1E180pp;PLIPA1E181pp;PLIPA1G120pp;PLIPA1G140pp;PLIPA1G141pp;PLIPA1G160pp;PLIPA1G161pp;PLIPA1G180pp;PLIPA1G181pp;PLIPA2A120pp;PLIPA2A140pp;PLIPA2A141pp;PLIPA2A160pp;PLIPA2A161pp;PLIPA2A180pp;PLIPA2A181pp;PLIPA2E120pp;PLIPA2E140pp;PLIPA2E14…
CpsG (b2048)	PMANM
BioH (b3412)	PMEACPE
ThiDec (b2103)	PMPK
CoaA (b3974)	PNTK
PanF (b3258)	PNTOt4pp
RutC (b1010)	POAACR
( FldA (b0684) or YdbK (b1378) ) and ( FldB (b2895) or YdbK (b1378) )	POR5
PoxB (b0871)	POX
( SurE (b2744) ) and ( Ppa (b4226) ) and ( Ppx (b2502) )	PPA
( Ppx (b2502) ) and ( SurE (b2744) )	PPA2
TdcD (b3115)	PPAKr
PutPec (b1015)	PPAt4pp;PROt4pp
HemBec (b0369)	PPBNGS
Ppc (b3956)	PPC
Dfp (b3639)	PPCDC;PPNCL2
Pck (b3403)	PPCK
YgfH (b2920)	PPCSCT
Ppk (b2501)	PPK2r;PPKr
( YhfW (b3380) ) and ( DeoB (b4383) )	PPM
DeoB (b4383)	PPM2
TyrAec (b2600)	PPND
PheA (b2599)	PPNDH
HemG (b3850)	PPPGO;PPPGO3
HcaT (b2536)	PPPNt2rpp
Ppsa (b1702)	PPS
PhoA (b0383)	PPTHpp
PurDec (b4005)	PRAGSr
PurM (b2499)	PRAIS
HisI (b2026)	PRAMPC;PRATPP
PurC (b2476)	PRASCSi
PurL (b2557)	PRFGS
HisA (b2024)	PRMICI
ProS (b0194)	PROTRS
PrsA (b1207)	PRPPS
AroA (b0908)	PSCVT
Psd (b4160)	PSD120;PSD140;PSD141;PSD160;PSD161;PSD180;PSD181
SerB (b4388)	PSP_L
PssA (b2585)	PSSA120;PSSA140;PSSA141;PSSA160;PSSA161;PSSA180;PSSA181
Pta (b2297)	PTA2
( Pta (b2297) ) and ( EutD (b2458) )	PTAr
CoaD (b3634)	PTPATi
PotEec (b0692)	PTRCORNt7pp
YgjG (b3073)	PTRCTA
( PotF (b0854) or PotG (b0855) or PotH (b0856) or PotI (b0857) ) and ( PotA (b1126) or PotB (b1125) or PotC (b1124) or PotDec (b1123) ) and ( YdcS (b1440) or YdcT (b1441) or YdcU (b1442) or YdcV (b1443) )	PTRCabcpp
( PuuP (b1296) ) and ( PotEec (b0692) )	PTRCt2pp
DeoD (b4384)	PUNP1;PUNP2
( XapA (b2407) ) and ( DeoD (b4384) )	PUNP3;PUNP4;PUNP5;PUNP6
XapA (b2407)	PUNP7
PdxK (b2418)	PYDAMK;PYDXNK
( PdxYec (b1636) ) and ( PdxK (b2418) )	PYDXK
( Cof (b0446) ) and ( YigL (b3826) ) and ( YbhA (b0766) )	PYDXPP
( Pyka (b1854) ) and ( Pykf (b1676) )	PYK
Udp (b3831)	PYNP2r
( RutA (b1012) or RutF (b1007) )	PYROX
YgiN (b3029)	QMO2;QMO3
YdiB (b1692)	QUINDH
NadA (b0750)	QULNS
PhnN (b4094)	R15BPK
RibCec (b1662)	RBFSa
RibE (b0415)	RBFSb
RbsK (b3752)	RBK
AraB (b0063)	RBK_L1
( SgaE (b4198) ) and ( SgbE (b3583) ) and ( AraD (b0061) )	RBP4E
PaaG (b1394)	REPHACCOAI
WaaS (b3629)	RHAT1
LuxS (b2687)	RHCCE
( YjfF (b4231) or YtfQ (b4227) or YtfR (b4485) or YtfT (b4230) ) and ( RbsA (b3749) or RbsB (b3751) or RbsC (b3750) or RbsDec (b3748) ) and ( AlsA (b4087) or AlsB (b4088) or AlsC (b4086) )	RIBabcpp
RhaB (b3904)	RMK
RhaD (b3902)	RMPA
( NrdA ( b2234 or b2235 ) or TrxC (b2582) ) and ( NrdA ( b2234 or b2235 ) or TrxA (b3781) )	RNDR1
( GrxB (b1064) or NrdE ( b2675 or b2676 ) ) and ( GrxC (b3610) or NrdE ( b2675 or b2676 ) ) and ( GrxD (b1654) or NrdE ( b2675 or b2676 ) ) and ( GrxA (b0849) or NrdE ( b2675 or b2676 ) )	RNDR1b
( NrdA ( b2234 or b2235 ) or TrxA (b3781) ) and ( NrdA ( b2234 or b2235 ) or TrxC (b2582) )	RNDR2;RNDR3;RNDR4
( GrxA (b0849) or NrdE ( b2675 or b2676 ) ) and ( GrxC (b3610) or NrdE ( b2675 or b2676 ) ) and ( GrxB (b1064) or NrdE ( b2675 or b2676 ) ) and ( GrxD (b1654) or NrdE ( b2675 or b2676 ) )	RNDR2b
( GrxA (b0849) or NrdE ( b2675 or b2676 ) ) and ( GrxC (b3610) or NrdE ( b2675 or b2676 ) ) and ( GrxD (b1654) or NrdE ( b2675 or b2676 ) ) and ( GrxB (b1064) or NrdE ( b2675 or b2676 ) )	RNDR3b
( GrxA (b0849) or NrdE ( b2675 or b2676 ) ) and ( GrxB (b1064) or NrdE ( b2675 or b2676 ) ) and ( GrxC (b3610) or NrdE ( b2675 or b2676 ) ) and ( GrxD (b1654) or NrdE ( b2675 or b2676 ) )	RNDR4b
( FldA (b0684) or Fpr (b3924) or NrdD (b4238) or NrdG (b4237) ) and ( FldB (b2895) or Fpr (b3924) or NrdD (b4238) or NrdG (b4237) ) and ( FldA (b0684) or NrdD (b4238) ) and ( FldB (b2895) or NrdD (b4238) )	RNTR1c2;RNTR2c2;RNTR3c2;RNTR4c2
( SgcE (b4301) ) and ( Rpeec (b3386) )	RPE
( RpiA (b2914) ) and ( RpiB (b4090) )	RPI
PhpB (b0638)	RZ5PP
( SufB (b1683) or SufC (b1682) or SufD (b1681) or SufE (b1679) or SufS (b1680) )	S2FE2SR
( CyaY (b3807) or SufB (b1683) or SufC (b1682) or SufD (b1681) or SufE (b1679) or SufS (b1680) )	S2FE2SS;S2FE2SS2
( SufA (b1684) or SufB (b1683) or SufC (b1682) or SufD (b1681) )	S2FE2ST;S4FE4ST
( SufB (b1683) or SufC (b1682) or SufD (b1681) )	S4FE4SR
GmhA (b0222)	S7PI
AstB (b1745)	SADH
CysD ( b2751 or b2752 )	SADT2
SrlD (b2705)	SBTPD
( PtsH (b2415) or PtsI (b2416) or SrlA (b2702) or SrlB (b2704) or SrlE (b2703) )	SBTptspp
( SufE (b1679) or SufS (b1680) )	SCYSDS
DapE (b2472)	SDPDS
ArgD (b3359)	SDPTA
SelA (b3591)	SELCYSS
SelD (b1764)	SELNPS
YnfEFGH ( b1587 or b1588 or b1589 or b1590 )	SELR
( CysA (b2422) or CysP (b2425) or CysU (b2424) or CysW (b2423) )	SELtpp;SLNTtpp
MenD (b2264)	SEPHCHCS
EntF (b0586)	SERASr
CysE (b3607)	SERAT
DsdA (b2366)	SERD_D
( TdcG (b4471) ) and ( SdaAec (b1814) ) and ( SdaB (b2797) ) and ( TnaA (b3708) )	SERD_L
SerS (b0893)	SERTRS;SERTRS2
( SdaC (b2796) ) and ( TdcC (b3116) )	SERt2rpp
SstT (b3089)	SERt4pp;THRt4pp
( YeiG (b2154) ) and ( FrmB (b0355) )	SFGTHi
AstE (b1744)	SGDS
AstD (b1746)	SGSAD
MenH (b2263)	SHCHCS3
CysG (b3368)	SHCHD2;SHCHF
( YdiB (b1692) ) and ( AroEec (b3281) )	SHK3Dr
( AroK (b3390) ) and ( AroL (b0388) )	SHKK
MetB (b3939)	SHSL1
ShiA (b1981)	SKMt2pp
YchM (b1206)	SO4t2pp
AstC (b1748)	SOTA
SpeG (b1584)	SPMDAT1;SPMDAT2
( PotA (b1126) or PotB (b1125) or PotC (b1124) or PotDec (b1123) ) and ( YdcS (b1440) or YdcT (b1441) or YdcU (b1442) or YdcV (b1443) )	SPMDabcpp
( MdtI (b1599) or MdtJ (b1600) )	SPMDt3pp
( SodA (b3908) ) and ( SodB (b1656) )	SPODM
SodC (b1646)	SPODMpp
YneI (b1525)	SSALx
( GabD (b2661) ) and ( YneI (b1525) )	SSALy
MenE (b2260)	SUCBZL
MenC (b2261)	SUCBZS
Sdh ( b0721 or b0722 or b0723 or b0724 )	SUCDi
( DcuB (b4123) ) and ( DcuC (b0621) ) and ( DcuA (b4138) )	SUCFUMtpp
SucCD ( b0728 or b0729 )	SUCOAS
DcuB (b4123)	SUCTARTtpp;TARTt2_3pp
( CysA (b2422) or CysP (b2425) or CysU (b2424) or CysW (b2423) ) and ( ModA (b0763) or ModB (b0764) or ModC (b0765) ) and ( CysA (b2422) or CysU (b2424) or CysW (b2423) or Sbp (b3917) )	SULabcpp
FabA (b0954)	T2DECAI
UxaB (b1521)	TAGURr
( TalA (b2464) ) and ( TalB (b0008) )	TALA
TtdAB ( b3061 or b3062 )	TARTD
YgjE (b3063)	TARTRt7pp
TauD (b0368)	TAUDO
( TauA (b0365) or TauB (b0366) or TauC (b0367) )	TAURabcpp
YmfB (b1134)	TDP
WecD (b3790)	TDPADGAT
WecE (b3791)	TDPAGTA
RfbC (b2038)	TDPDRE
RfbD (b2040)	TDPDRR
( RffG (b3788) ) and ( RfbB (b2041) )	TDPGDH
LpxK (b0915)	TDSK
( DsbC (b2893) or DsbD (b4136) )	TDSR1
( DsbD (b4136) or DsbG (b0604) )	TDSR2
( AgaZ ( b3132 or b3137 ) ) and ( GatZ ( b2095 or b2096 ) )	TGBPA
Pnt ( b1602 or b1603 )	THD2pp
DapD (b0166)	THDPS
( Bcp (b2480) or TrxA (b3781) ) and ( Bcp (b2480) or TrxC (b2582) ) and ( BtuE (b1710) )	THIORDXi
( SfuA (b0068) or SfuB (b0067) or SfuC (b0066) )	THMabcpp
Tdh (b3616)	THRD
( TdcB (b3117) ) and ( IlvA (b3772) )	THRD_L
ThrS (b1719)	THRTRS
( RhtA (b0813) ) and ( RhtC (b3823) )	THRt2pp
TdcC (b3116)	THRt2rpp
( IscS (b2530) or ThiFec (b3992) or ThiH (b3990) or ThiI (b0423) or ThiS (b4407) )	THZPSN3
( TktA (b2935) ) and ( TktB (b2465) )	TKT1;TKT2
( DmsABC ( b0894 or b0895 or b0896 ) ) and ( YnfEFGH ( b1587 or b1588 or b1589 or b1590 ) )	TMAOR1
( TorCA ( b0996 or b0997 ) ) and ( TorYZ ( b1872 or b1873 ) )	TMAOR1pp;TMAOR2pp
DeoA (b4382)	TMDPP
ThyA (b2827)	TMDS
ThiK (b1106)	TMK
ThiL (b0417)	TMPK
ThiE (b3993)	TMPPP
Tpi (b3919)	TPI
CitG (b0613)	TPRDCOAS
( TrxA (b3781) or TrxB (b0888) ) and ( TrxB (b0888) or TrxC (b2582) )	TRDR
TreC (b4239)	TRE6PH
OtsB (b1897)	TRE6PP
OtsA (b1896)	TRE6PS
TreF (b3519)	TREH
TreA (b1197)	TREHpp
( Crr (b2417) or PtsH (b2415) or PtsI (b2416) or TreB (b4240) )	TREptspp
TnaA (b3708)	TRPAS2
TrpA ( b1260 or b1261 )	TRPS1;TRPS2;TRPS3
TrpS (b3384)	TRPTRS
( Mtr (b3161) ) and ( TnaB (b3709) ) and ( YddG (b1473) ) and ( AroP (b0112) )	TRPt2rpp
( GlxR (b0509) ) and ( GarR (b3125) )	TRSARr
( CysA (b2422) or CysP (b2425) or CysU (b2424) or CysW (b2423) ) and ( CysA (b2422) or CysU (b2424) or CysW (b2423) or Sbp (b3917) )	TSULabcpp
( ModA (b0763) or ModB (b0764) or ModC (b0765) )	TUNGSabcpp
ThiG (b3991)	TYRL
( TyrB (b4054) ) and ( AspC (b0928) )	TYRTA
TyrS (b1637)	TYRTRS
( YddG (b1473) ) and ( TyrP (b1907) ) and ( AroP (b0112) ) and ( PheP (b0576) )	TYRt2rpp
LpxD (b0179)	U23GAAT
MurEec (b0085)	UAAGDS
UshA (b0480)	UACGALPpp;UACGAMPpp;UDPGALPpp;UDPGPpp;UGLCURPpp
WecC (b3787)	UACMAMO
WecB (b3786)	UAG2E
( AcpP (b1094) or LpxA (b0181) )	UAGAAT
MurA (b3189)	UAGCVT
MurGec (b0090)	UAGPT3
MurD (b0088)	UAMAGS
MurC (b0091)	UAMAS
MurB (b3972)	UAPGR
( YbjG (b0841) ) and ( PgpB (b1278) ) and ( UppP (b3057) )	UDCPDP
UppS (b0174)	UDCPDPS
( PgpB (b1278) ) and ( UppP (b3057) ) and ( YbjG (b0841) )	UDCPDPpp
GalE (b0759)	UDPG4E
Glf (b2036)	UDPGALM
Ugd (b2028)	UDPGD
ArnA (b2255)	UDPGDC;ULA4NFT
ArnB (b2253)	UDPKAAT
GalT (b0758)	UGLT
AllA (b0505)	UGLYCH
MurFec (b0086)	UGMDDS
LpxC (b0096)	UHGADA
( ArnE (b4544) or ArnF (b2258) )	ULA4Ntppi
Mpl (b4233)	UM3PL;UM4PL
( Cmk (b0910) ) and ( PyrHec (b0171) )	UMPK
ArnD (b2256)	UPLA4FNF
ArnC (b2254)	UPLA4FNT
( HemX (b3803) ) and ( CysG (b3368) )	UPP3MT
HemDec (b3804)	UPP3S
HemE (b3997)	UPPDC1
Upp (b2498)	UPPRT
RutB (b1011)	URACPAH
UraA (b2497)	URAt2pp
YcdG (b1006)	URAt2rpp
AllD (b0517)	URDGLYCD
LpxH (b0524)	USHD
ValS (b4258)	VALTRS
( BrnQ (b0401) ) and ( YgaH (b2683) or YgaZ (b2682) )	VALt2rpp
AvtA (b3572)	VPAMTr
SgaU (b4197)	X5PL3E
( YicE (b3654) ) and ( YgfO (b2882) )	XANt2pp
Gpt (b0238)	XPPT
XylA (b3565)	XYLI1;XYLI2
( AraB (b0063) ) and ( XylB (b3564) )	XYLK
( AraB (b0063) ) and ( LyxK (b3580) )	XYLK2
( YiaM (b3577) or YiaN (b3578) or YiaO (b3579) )	XYLUt2pp
( XylF (b3566) or XylG (b3567) or XylH (b3568) )	XYLabcpp
XylE (b4031)	XYLt2pp
( ZnuA (b1857) or ZnuB (b1859) or ZnuC (b1858) )	ZNabcpp

## Sheet: Table S4
			aerobic																				anaerobic
Metabolites	Abbreviation of Reactions in iJR904	Abbreviation of Reactions in iJO1366	MOPS+glucose	MOPS+6aa+glucose	MOPS+12aa+glucose	MOPS+glycerol	MOPS+6aa+glycerol	MOPS+12aa+glycerol	MOPS+sorbitol	MOPS+6aa+sorbitol	MOPS+12aa+sorbitol	MOPS+mannose	MOPS+6aa+mannose	rich+glucose	rich+glycerol	rich+sorbitol	rich+mannose	M9+glycerol	M9+sorbitol	M9+mannose	M9+3aa+glucose	M9+3aa+glycerol	MOPS+glucose	MOPS+6aa+glucose	MOPS+12aa+glucose	MOPS+glycerol	MOPS+6aa+glycerol	MOPS+12aa+glycerol	MOPS+sorbitol	MOPS+6aa+sorbitol	MOPS+12aa+sorbitol	MOPS+mannose	MOPS+6aa+mannose	rich+glucose	rich+glycerol	rich+sorbitol	rich+mannose	M9+glycerol	M9+sorbitol	M9+mannose	M9+3aa+glucose	M9+3aa+glycerol
Thiamin (Thiamine)	EX_thm(e)	EX_thm(e)	0	0	0	0	0	0	0	0	0	0	0	1	1	1	1	1	1	1	1	1	0	0	0	0	0	0	0	0	0	0	0	1	1	1	1	1	1	1	1	1
L-Leucine	EX_leu-L(e)	EX_leu-L(e)	0	0	1	0	0	1	0	0	1	0	0	1	1	1	1	0	0	0	1	1	0	0	1	0	0	1	0	0	1	0	0	1	1	1	1	0	0	0	1	1
L-Valine	EX_val-L(e)	EX_val-L(e)	0	0	0	0	0	0	0	0	0	0	0	1	1	1	1	0	0	0	1	1	0	0	0	0	0	0	0	0	0	0	0	1	1	1	1	0	0	0	1	1
L-Isoleucine	EX_ile-L(e)	EX_ile-L(e)	0	0	0	0	0	0	0	0	0	0	0	1	1	1	1	0	0	0	1	1	0	0	0	0	0	0	0	0	0	0	0	1	1	1	1	0	0	0	1	1
L-Arginine	EX_arg-L(e)	EX_arg-L(e)	0	1	1	0	1	1	0	1	1	0	1	1	1	1	1	0	0	0	0	0	0	1	1	0	1	1	0	1	1	0	1	1	1	1	1	0	0	0	0	0
L-Histidine	EX_his-L(e)	EX_his-L(e)	0	1	1	0	1	1	0	1	1	0	1	1	1	1	1	0	0	0	0	0	0	1	1	0	1	1	0	1	1	0	1	1	1	1	1	0	0	0	0	0
L-Methionine	EX_met-L(e)	EX_met-L(e)	0	1	1	0	1	1	0	1	1	0	1	1	1	1	1	0	0	0	0	0	0	1	1	0	1	1	0	1	1	0	1	1	1	1	1	0	0	0	0	0
L-Proline	EX_pro-L(e)	EX_pro-L(e)	0	1	1	0	1	1	0	1	1	0	1	1	1	1	1	0	0	0	0	0	0	1	1	0	1	1	0	1	1	0	1	1	1	1	1	0	0	0	0	0
L-Threonine	EX_thr-L(e)	EX_thr-L(e)	0	1	1	0	1	1	0	1	1	0	1	1	1	1	1	0	0	0	0	0	0	1	1	0	1	1	0	1	1	0	1	1	1	1	1	0	0	0	0	0
L-Tryptophan	EX_trp-L(e)	EX_trp-L(e)	0	1	1	0	1	1	0	1	1	0	1	1	1	1	1	0	0	0	0	0	0	1	1	0	1	1	0	1	1	0	1	1	1	1	1	0	0	0	0	0
L-Asparagine	EX_asn-L(e)	EX_asn-L(e)	0	0	1	0	0	1	0	0	1	0	0	1	1	1	1	0	0	0	0	0	0	0	1	0	0	1	0	0	1	0	0	1	1	1	1	0	0	0	0	0
L-Serine	EX_ser-L(e)	EX_ser-L(e)	0	0	1	0	0	1	0	0	1	0	0	1	1	1	1	0	0	0	0	0	0	0	1	0	0	1	0	0	1	0	0	1	1	1	1	0	0	0	0	0
L-Tyrosine	EX_tyr-L(e)	EX_tyr-L(e)	0	0	1	0	0	1	0	0	1	0	0	1	1	1	1	0	0	0	0	0	0	0	1	0	0	1	0	0	1	0	0	1	1	1	1	0	0	0	0	0
L-Alanine	EX_ala-L(e)	EX_ala-L(e)	0	0	1	0	0	1	0	0	1	0	0	1	1	1	1	0	0	0	0	0	0	0	1	0	0	1	0	0	1	0	0	1	1	1	1	0	0	0	0	0
L-Aspartate	EX_asp-L(e)	EX_asp-L(e)	0	0	1	0	0	1	0	0	1	0	0	1	1	1	1	0	0	0	0	0	0	0	1	0	0	1	0	0	1	0	0	1	1	1	1	0	0	0	0	0
L-Lysine	EX_lys-L(e)	EX_lys-L(e)	0	0	0	0	0	0	0	0	0	0	0	1	1	1	1	0	0	0	0	0	0	0	0	0	0	0	0	0	0	0	0	1	1	1	1	0	0	0	0	0
L-Cysteine	EX_cys-L(e)	EX_cys-L(e)	0	0	0	0	0	0	0	0	0	0	0	1	1	1	1	0	0	0	0	0	0	0	0	0	0	0	0	0	0	0	0	1	1	1	1	0	0	0	0	0
L-Phenylalanine	EX_phe-L(e)	EX_phe-L(e)	0	0	0	0	0	0	0	0	0	0	0	1	1	1	1	0	0	0	0	0	0	0	0	0	0	0	0	0	0	0	0	1	1	1	1	0	0	0	0	0
L-Glutamine	EX_gln-L(e)	EX_gln-L(e)	0	0	0	0	0	0	0	0	0	0	0	1	1	1	1	0	0	0	0	0	0	0	0	0	0	0	0	0	0	0	0	1	1	1	1	0	0	0	0	0
Glycine	EX_gly(e)	EX_gly(e)	0	0	0	0	0	0	0	0	0	0	0	1	1	1	1	0	0	0	0	0	0	0	0	0	0	0	0	0	0	0	0	1	1	1	1	0	0	0	0	0
Adenine	EX_ade(e)	EX_ade(e)	0	0	0	0	0	0	0	0	0	0	0	1	1	1	1	0	0	0	0	0	0	0	0	0	0	0	0	0	0	0	0	1	1	1	1	0	0	0	0	0
Cytosine	EX_csn(e)	EX_csn(e)	0	0	0	0	0	0	0	0	0	0	0	1	1	1	1	0	0	0	0	0	0	0	0	0	0	0	0	0	0	0	0	1	1	1	1	0	0	0	0	0
Uracil	EX_ura(e)	EX_ura(e)	0	0	0	0	0	0	0	0	0	0	0	1	1	1	1	0	0	0	0	0	0	0	0	0	0	0	0	0	0	0	0	1	1	1	1	0	0	0	0	0
Guanine	EX_gua(e)	EX_gua(e)	0	0	0	0	0	0	0	0	0	0	0	1	1	1	1	0	0	0	0	0	0	0	0	0	0	0	0	0	0	0	0	1	1	1	1	0	0	0	0	0
(R)-Pantothenate (Extracellular)	EX_pnto-R(e)	EX_pnto-R(e)	0	0	0	0	0	0	0	0	0	0	0	1	1	1	1	0	0	0	0	0	0	0	0	0	0	0	0	0	0	0	0	1	1	1	1	0	0	0	0	0
Calcium(Ca2+)	--	EX_ca2(e)	100	100	100	100	100	100	100	100	100	100	100	100	100	100	100	100	100	100	100	100	100	100	100	100	100	100	100	100	100	100	100	100	100	100	100	100	100	100	100	100
Potassium(K+)	EX_k(e)	EX_k(e)	100	100	100	100	100	100	100	100	100	100	100	100	100	100	100	100	100	100	100	100	100	100	100	100	100	100	100	100	100	100	100	100	100	100	100	100	100	100	100	100
Phosphate(HPO4-)	EX_pi(e)	EX_pi(e)	100	100	100	100	100	100	100	100	100	100	100	100	100	100	100	100	100	100	100	100	100	100	100	100	100	100	100	100	100	100	100	100	100	100	100	100	100	100	100	100
Ammonium(nh4+)	EX_nh4(e)	EX_nh4(e)	100	100	100	100	100	100	100	100	100	100	100	100	100	100	100	100	100	100	100	100	100	100	100	100	100	100	100	100	100	100	100	100	100	100	100	100	100	100	100	100
Sulfate(SO4)	EX_so4(e)	EX_so4(e)	100	100	100	100	100	100	100	100	100	100	100	100	100	100	100	100	100	100	100	100	100	100	100	100	100	100	100	100	100	100	100	100	100	100	100	100	100	100	100	100
Iron(Fe2+)	EX_fe2(e)	EX_fe2(e)	100	100	100	100	100	100	100	100	100	100	100	100	100	100	100	0	0	0	0	0	100	100	100	100	100	100	100	100	100	100	100	100	100	100	100	0	0	0	0	0
Sodium	EX_na1(e)	EX_na1(e)	100	100	100	100	100	100	100	100	100	100	100	100	100	100	100	100	100	100	100	100	100	100	100	100	100	100	100	100	100	100	100	100	100	100	100	100	100	100	100	100
Chloride	--	EX_cl(e)	100	100	100	100	100	100	100	100	100	100	100	100	100	100	100	100	100	100	100	100	100	100	100	100	100	100	100	100	100	100	100	100	100	100	100	100	100	100	100	100
Magnesium	--	EX_mg2(e)	100	100	100	100	100	100	100	100	100	100	100	100	100	100	100	100	100	100	100	100	100	100	100	100	100	100	100	100	100	100	100	100	100	100	100	100	100	100	100	100
Molybdate(Mo)	--	EX_mobd(e)	100	100	100	100	100	100	100	100	100	100	100	100	100	100	100	0	0	0	0	0	100	100	100	100	100	100	100	100	100	100	100	100	100	100	100	0	0	0	0	0
H+	EX_h(e)	EX_h(e)	100	100	100	100	100	100	100	100	100	100	100	100	100	100	100	100	100	100	100	100	100	100	100	100	100	100	100	100	100	100	100	100	100	100	100	100	100	100	100	100
Cobalt(Co2+)	--	EX_cobalt2(e)	100	100	100	100	100	100	100	100	100	100	100	100	100	100	100	0	0	0	0	0	100	100	100	100	100	100	100	100	100	100	100	100	100	100	100	0	0	0	0	0
Cupric(Cu2+)	--	EX_cu2(e)	100	100	100	100	100	100	100	100	100	100	100	100	100	100	100	0	0	0	0	0	100	100	100	100	100	100	100	100	100	100	100	100	100	100	100	0	0	0	0	0
Manganese(Mn2+)	--	EX_mn2(e)	100	100	100	100	100	100	100	100	100	100	100	100	100	100	100	0	0	0	0	0	100	100	100	100	100	100	100	100	100	100	100	100	100	100	100	0	0	0	0	0
Zinc(Zn2+)	--	EX_zn2(e)	100	100	100	100	100	100	100	100	100	100	100	100	100	100	100	0	0	0	0	0	100	100	100	100	100	100	100	100	100	100	100	100	100	100	100	0	0	0	0	0
D-glucose	EX_glc(e)	EX_glc(e)	10.5	10.5	10.5	0	0	0	0	0	0	0	0	10.5	0	0	0	0	0	0	10.5	0	10.5	10.5	10.5	0	0	0	0	0	0	0	0	10.5	0	0	0	0	0	0	10.5	0
Glycerol	EX_glyc(e)	EX_glyc(e)	0	0	0	10.5	10.5	10.5	0	0	0	0	0	0	10.5	0	0	10.5	0	0	0	10.5	0	0	0	10.5	10.5	10.5	0	0	0	0	0	0	10.5	0	0	10.5	0	0	0	10.5
D-Sorbitol	EX_sbt-D(e)	EX_sbt-D(e)	0	0	0	0	0	0	10.5	10.5	10.5	0	0	0	0	10.5	0	0	10.5	0	0	0	0	0	0	0	0	0	10.5	10.5	10.5	0	0	0	0	10.5	0	0	10.5	0	0	0
D-Mannose	EX_man(e)	EX_man(e)	0	0	0	0	0	0	0	0	0	10.5	10.5	0	0	0	10.5	0	0	10.5	0	0	0	0	0	0	0	0	0	0	0	10.5	10.5	0	0	0	10.5	0	0	10.5	0	0
L-Malate	EX_malt(e)	EX_mal-L(e)	0	0	0	0	0	0	0	0	0	0	0	0	0	0	0	0	0	0	0	0	0	0	0	0	0	0	0	0	0	0	0	0	0	0	0	0	0	0	0	0
Acetate	EX_ac(e)	EX_ac(e)	0	0	0	0	0	0	0	0	0	0	0	0	0	0	0	0	0	0	0	0	0	0	0	0	0	0	0	0	0	0	0	0	0	0	0	0	0	0	0	0
Succinate	EX_succ(e)	EX_succ(e)	0	0	0	0	0	0	0	0	0	0	0	0	0	0	0	0	0	0	0	0	0	0	0	0	0	0	0	0	0	0	0	0	0	0	0	0	0	0	0	0
O2	EX_o2(e)	EX_o2(e)	18	18	18	18	18	18	18	18	18	18	18	18	18	18	18	18	18	18	18	18	0	0	0	0	0	0	0	0	0	0	0	0	0	0	0	0	0	0	0	0
